# Supplementary material for: Uranium rhodium bonding in heterometallic complexes
Source: Dalton Trans. 2017 Feb 3;46(17):5540–5. doi: 10.1039/c6dt04570g (PMC5436036; doi:10.1039/c6dt04570g)
Supplement: Supplementary file 2 [file DT-046-C6DT04570G-s002.cif]

# Electronic Supplementary Material (ESI) for Dalton Transactions.
# This journal is © The Royal Society of Chemistry 2017

####################################################################### 
# 
# This file contains crystal structure data downloaded from the 
# Cambridge Structural Database (CSD) hosted by the Cambridge 
# Crystallographic Data Centre (CCDC).
# 
# Full information about CCDC data access policies and citation 
# guidelines are available at http://www.ccdc.cam.ac.uk/access/V1 
# 
# Audit and citation data items may have been added by the CCDC. 
# Please retain this information to preserve the provenance of 
# this file and to allow appropriate attribution of the data. 
# 
#######################################################################

data_4_codRhL
_database_code_depnum_ccdc_archive 'CCDC 1519919'
_audit_update_record             
;
2016-11-29 deposited with the CCDC.
2017-01-26 downloaded from the CCDC.
;
_audit_creation_date             2016-01-29
_audit_creation_method           
;
Olex2 1.2
(compiled 2015.09.30 svn.r3233 for OlexSys, GUI svn.r5103)
;
_chemical_name_common            ?
_chemical_name_systematic        ?
_chemical_formula_moiety         'C31 H36 O P Rh'
_chemical_formula_sum            'C31 H36 O P Rh'
_chemical_formula_weight         558.48
_chemical_melting_point          ?
_chemical_oxdiff_formula         'C50 H50 Rh1 O1 P1'
loop_
_atom_type_symbol
_atom_type_description
_atom_type_scat_dispersion_real
_atom_type_scat_dispersion_imag
_atom_type_scat_source
C C 0.0033 0.0016 'International Tables Vol C Tables 4.2.6.8 and 6.1.1.4'
H H 0.0000 0.0000 'International Tables Vol C Tables 4.2.6.8 and 6.1.1.4'
O O 0.0106 0.0060 'International Tables Vol C Tables 4.2.6.8 and 6.1.1.4'
P P 0.1023 0.0942 'International Tables Vol C Tables 4.2.6.8 and 6.1.1.4'
Rh Rh -1.1178 0.9187 'International Tables Vol C Tables 4.2.6.8 and 6.1.1.4'

_shelx_space_group_comment       
;
The symmetry employed for this shelxl refinement is uniquely defined
by the following loop, which should always be used as a source of
symmetry information in preference to the above space-group names.
They are only intended as comments.
;
_space_group_crystal_system      triclinic
_space_group_IT_number           2
_space_group_name_H-M_alt        'P -1'
_space_group_name_Hall           '-P 1'
loop_
_space_group_symop_operation_xyz
'x, y, z'
'-x, -y, -z'

_cell_length_a                   9.7178(2)
_cell_length_b                   11.5025(2)
_cell_length_c                   12.6599(3)
_cell_angle_alpha                102.7983(18)
_cell_angle_beta                 102.8779(19)
_cell_angle_gamma                93.4883(18)
_cell_volume                     1336.16(5)
_cell_formula_units_Z            2
_cell_measurement_reflns_used    17770
_cell_measurement_temperature    170(2)
_cell_measurement_theta_max      29.6560
_cell_measurement_theta_min      3.6470
_shelx_estimated_absorpt_T_max   ?
_shelx_estimated_absorpt_T_min   ?
_exptl_absorpt_coefficient_mu    0.720
_exptl_absorpt_correction_T_max  0.963
_exptl_absorpt_correction_T_min  0.912
_exptl_absorpt_correction_type   analytical
_exptl_absorpt_process_details   
;
CrysAlisPro, Agilent Technologies,
Version 1.171.37.34 (release 22-05-2014 CrysAlis171 .NET)
(compiled May 22 2014,16:03:01)
Analytical numeric absorption correction using a multifaceted crystal
			model based on expressions derived by R.C. Clark & J.S. Reid.
(Clark, R. C. & Reid, J. S. (1995). Acta Cryst. A51, 887-897)
Empirical absorption correction using spherical harmonics,
 implemented in SCALE3 ABSPACK scaling algorithm.
;
_exptl_absorpt_special_details   ?
_exptl_crystal_colour            orange
_exptl_crystal_colour_primary    orange
_exptl_crystal_density_diffrn    1.388
_exptl_crystal_density_meas      ?
_exptl_crystal_density_method    ?
_exptl_crystal_description       block
_exptl_crystal_F_000             580
_exptl_crystal_size_max          0.2734
_exptl_crystal_size_mid          0.2443
_exptl_crystal_size_min          0.1046
_exptl_transmission_factor_max   ?
_exptl_transmission_factor_min   ?
_diffrn_reflns_av_R_equivalents  0.0280
_diffrn_reflns_av_unetI/netI     0.0225
_diffrn_reflns_Laue_measured_fraction_full 0.998
_diffrn_reflns_Laue_measured_fraction_max 0.999
_diffrn_reflns_limit_h_max       12
_diffrn_reflns_limit_h_min       -12
_diffrn_reflns_limit_k_max       14
_diffrn_reflns_limit_k_min       -14
_diffrn_reflns_limit_l_max       16
_diffrn_reflns_limit_l_min       -16
_diffrn_reflns_number            30827
_diffrn_reflns_point_group_measured_fraction_full 0.998
_diffrn_reflns_point_group_measured_fraction_max 0.999
_diffrn_reflns_theta_full        26.000
_diffrn_reflns_theta_max         27.485
_diffrn_reflns_theta_min         3.061
_diffrn_ambient_temperature      170(2)
_diffrn_detector                 'CCD plate'
_diffrn_detector_area_resol_mean 8.0521
_diffrn_detector_type            Eos
_diffrn_measured_fraction_theta_full 0.998
_diffrn_measured_fraction_theta_max 0.999
_diffrn_measurement_details      
;
#__ type_ start__ end____ width___ exp.time_
  1 omega  -45.00   53.00   1.0000   15.0000
omega____ theta____ kappa____ phi______ frames
    -      -19.2955   37.0000   60.0000 98

#__ type_ start__ end____ width___ exp.time_
  2 omega  -92.00    7.00   1.0000   15.0000
omega____ theta____ kappa____ phi______ frames
    -      -19.2955  -37.0000 -120.0000 99

#__ type_ start__ end____ width___ exp.time_
  3 omega  -25.00   23.00   1.0000   15.0000
omega____ theta____ kappa____ phi______ frames
    -      -19.2955  -99.0000    0.0000 48

#__ type_ start__ end____ width___ exp.time_
  4 omega  -88.00    2.00   1.0000   15.0000
omega____ theta____ kappa____ phi______ frames
    -      -19.2955  -57.0000   90.0000 90

#__ type_ start__ end____ width___ exp.time_
  5 omega   32.00   98.00   1.0000   15.0000
omega____ theta____ kappa____ phi______ frames
    -       21.9518 -179.0000  -60.0000 66

#__ type_ start__ end____ width___ exp.time_
  6 omega  -92.00    7.00   1.0000   15.0000
omega____ theta____ kappa____ phi______ frames
    -      -19.2955  -37.0000  -30.0000 99

#__ type_ start__ end____ width___ exp.time_
  7 omega  -88.00    2.00   1.0000   15.0000
omega____ theta____ kappa____ phi______ frames
    -      -19.2955  -57.0000  150.0000 90

#__ type_ start__ end____ width___ exp.time_
  8 omega  -25.00   23.00   1.0000   15.0000
omega____ theta____ kappa____ phi______ frames
    -      -19.2955  -99.0000  150.0000 48

#__ type_ start__ end____ width___ exp.time_
  9 omega  -88.00    2.00   1.0000   15.0000
omega____ theta____ kappa____ phi______ frames
    -      -19.2955  -57.0000    0.0000 90

#__ type_ start__ end____ width___ exp.time_
 10 omega  -95.00  -34.00   1.0000   15.0000
omega____ theta____ kappa____ phi______ frames
    -      -19.2955 -179.0000   30.0000 61

#__ type_ start__ end____ width___ exp.time_
 11 omega  -25.00   64.00   1.0000   15.0000
omega____ theta____ kappa____ phi______ frames
    -       21.9518  -99.0000  -90.0000 89

#__ type_ start__ end____ width___ exp.time_
 12 omega  -25.00   64.00   1.0000   15.0000
omega____ theta____ kappa____ phi______ frames
    -       21.9518  -99.0000   90.0000 89

#__ type_ start__ end____ width___ exp.time_
 13 omega   34.00   98.00   1.0000   15.0000
omega____ theta____ kappa____ phi______ frames
    -       21.9518  179.0000   30.0000 64

#__ type_ start__ end____ width___ exp.time_
 14 omega  -25.00   56.00   1.0000   15.0000
omega____ theta____ kappa____ phi______ frames
    -       21.9518  -99.0000  -30.0000 81
;
_diffrn_measurement_device       'four-circle diffractometer'
_diffrn_measurement_device_type  'Xcalibur, Eos'
_diffrn_measurement_method       '\w scans'
_diffrn_orient_matrix_UB_11      -0.0415703000
_diffrn_orient_matrix_UB_12      0.0249295000
_diffrn_orient_matrix_UB_13      -0.0411359000
_diffrn_orient_matrix_UB_21      -0.0626609000
_diffrn_orient_matrix_UB_22      -0.0296788000
_diffrn_orient_matrix_UB_23      0.0064358000
_diffrn_orient_matrix_UB_31      -0.0052854000
_diffrn_orient_matrix_UB_32      0.0505072000
_diffrn_orient_matrix_UB_33      0.0421225000
_diffrn_radiation_monochromator  graphite
_diffrn_radiation_probe          x-ray
_diffrn_radiation_type           MoK\a
_diffrn_radiation_wavelength     0.71073
_diffrn_source                   'Enhance (Mo) X-ray Source'
_reflns_Friedel_coverage         0.000
_reflns_Friedel_fraction_full    .
_reflns_Friedel_fraction_max     .
_reflns_number_gt                5687
_reflns_number_total             6119
_reflns_odcompleteness_completeness 99.85
_reflns_odcompleteness_iscentric 1
_reflns_odcompleteness_theta     27.42
_reflns_special_details          
;
 Reflections were merged by SHELXL according to the crystal
 class for the calculation of statistics and refinement.
 
 _reflns_Friedel_fraction is defined as the number of unique
 Friedel pairs measured divided by the number that would be
 possible theoretically, ignoring centric projections and
 systematic absences.
;
_reflns_threshold_expression     'I > 2\s(I)'
_computing_cell_refinement       
;
CrysAlisPro, Agilent Technologies,
Version 1.171.37.34 (release 22-05-2014 CrysAlis171 .NET)
(compiled May 22 2014,16:03:01)
;
_computing_data_collection       
;
CrysAlisPro, Agilent Technologies,
Version 1.171.37.34 (release 22-05-2014 CrysAlis171 .NET)
(compiled May 22 2014,16:03:01)
;
_computing_data_reduction        
;
CrysAlisPro, Agilent Technologies,
Version 1.171.37.34 (release 22-05-2014 CrysAlis171 .NET)
(compiled May 22 2014,16:03:01)
;
_computing_molecular_graphics    'Olex2 (Dolomanov et al., 2009)'
_computing_publication_material  'Olex2 (Dolomanov et al., 2009)'
_computing_structure_refinement  'ShelXL (Sheldrick, 2015)'
_computing_structure_solution    'ShelXT (Sheldrick, 2015)'
_refine_diff_density_max         0.361
_refine_diff_density_min         -0.310
_refine_diff_density_rms         0.054
_refine_ls_extinction_coef       .
_refine_ls_extinction_method     none
_refine_ls_goodness_of_fit_ref   1.022
_refine_ls_hydrogen_treatment    constr
_refine_ls_matrix_type           full
_refine_ls_number_parameters     349
_refine_ls_number_reflns         6119
_refine_ls_number_restraints     18
_refine_ls_R_factor_all          0.0279
_refine_ls_R_factor_gt           0.0246
_refine_ls_restrained_S_all      1.028
_refine_ls_shift/su_max          0.002
_refine_ls_shift/su_mean         0.000
_refine_ls_structure_factor_coef Fsqd
_refine_ls_weighting_details     
'w=1/[\s^2^(Fo^2^)+(0.0341P)^2^+0.5075P] where P=(Fo^2^+2Fc^2^)/3'
_refine_ls_weighting_scheme      calc
_refine_ls_wR_factor_gt          0.0615
_refine_ls_wR_factor_ref         0.0630
_refine_special_details          ?
_olex2_refinement_description    
;
1. Fixed Uiso
 At 1.2 times of:
  All C(H) groups, All C(H,H) groups
 At 1.5 times of:
  All C(H,H,H) groups
2. Restrained distances
 C30-C29 \\sim C30A-C29A
 with sigma of 0.02
 C31-C30 \\sim C29A-C28
 with sigma of 0.02
 C31-C30A \\sim C29-C28
 with sigma of 0.02
 C26-C25 \\sim C26A-C25A
 with sigma of 0.02
 C25-C24 \\sim C27-C26A
 with sigma of 0.02
 C25A-C24 \\sim C27-C26
 with sigma of 0.02
3. Rigid body (RIGU) restrains
 C25, C25A, C26, C26A
 with sigma for 1-2 distances of 0.004 and sigma for 1-3 distances of 0.004
 C30, C30A, C29, C29A
 with sigma for 1-2 distances of 0.004 and sigma for 1-3 distances of 0.004
4. Others
 Sof(C29A)=Sof(H29C)=Sof(H29D)=Sof(C30A)=Sof(H30C)=Sof(H30D)=1-FVAR(1)
 Sof(C29)=Sof(H29A)=Sof(H29B)=Sof(C30)=Sof(H30A)=Sof(H30B)=FVAR(1)
 Sof(C26A)=Sof(H26C)=Sof(H26D)=Sof(C25A)=Sof(H25C)=Sof(H25D)=1-FVAR(2)
 Sof(C25)=Sof(H25A)=Sof(H25B)=Sof(C26)=Sof(H26A)=Sof(H26B)=FVAR(2)
5.a Ternary CH refined with riding coordinates:
 C24(H24), C27(H27), C28(H28), C31(H31)
5.b Secondary CH2 refined with riding coordinates:
 C25(H25A,H25B), C26(H26A,H26B), C29(H29A,H29B), C30(H30A,H30B), C29A(H29C,
 H29D), C30A(H30C,H30D), C26A(H26C,H26D), C25A(H25C,H25D)
5.c Aromatic/amide H refined with riding coordinates:
 C3(H3), C5(H5), C13(H13), C14(H14), C15(H15), C16(H16), C17(H17), C19(H19),
 C20(H20), C21(H21), C22(H22), C23(H23)
5.d Idealised Me refined as rotating group:
 C8(H8A,H8B,H8C), C9(H9A,H9B,H9C), C10(H10A,H10B,H10C), C11(H11A,H11B,H11C)
;
_atom_sites_solution_hydrogens   geom
_atom_sites_solution_primary     ?
_atom_sites_solution_secondary   ?
loop_
_atom_site_label
_atom_site_type_symbol
_atom_site_fract_x
_atom_site_fract_y
_atom_site_fract_z
_atom_site_U_iso_or_equiv
_atom_site_adp_type
_atom_site_occupancy
_atom_site_site_symmetry_order
_atom_site_calc_flag
_atom_site_refinement_flags_posn
_atom_site_refinement_flags_adp
_atom_site_refinement_flags_occupancy
_atom_site_disorder_assembly
_atom_site_disorder_group
C1 C 0.74124(17) 0.83567(15) 0.23623(13) 0.0219(3) Uani 1 1 d . . . . .
C2 C 0.78942(18) 0.78207(15) 0.32535(14) 0.0227(3) Uani 1 1 d . . . . .
C3 C 0.92661(18) 0.81322(16) 0.39435(14) 0.0259(4) Uani 1 1 d . . . . .
H3 H 0.9555 0.7759 0.4543 0.031 Uiso 1 1 calc R . . . .
C4 C 1.02025(18) 0.89701(15) 0.37672(15) 0.0248(3) Uani 1 1 d . . . . .
C5 C 0.97151(18) 0.95181(15) 0.28890(14) 0.0241(3) Uani 1 1 d . . . . .
H5 H 1.0351 1.0109 0.2770 0.029 Uiso 1 1 calc R . . . .
C6 C 0.83571(17) 0.92502(15) 0.21803(13) 0.0217(3) Uani 1 1 d . . . . .
C7 C 0.78889(19) 0.98879(16) 0.12380(15) 0.0262(4) Uani 1 1 d . . . . .
C8 C 0.9063(2) 1.08206(18) 0.12034(17) 0.0364(4) Uani 1 1 d . . . . .
H8A H 0.9322 1.1429 0.1914 0.055 Uiso 1 1 calc GR . . . .
H8B H 0.8719 1.1206 0.0593 0.055 Uiso 1 1 calc GR . . . .
H8C H 0.9897 1.0424 0.1081 0.055 Uiso 1 1 calc GR . . . .
C9 C 0.6586(2) 1.05359(18) 0.14021(18) 0.0361(4) Uani 1 1 d . . . . .
H9A H 0.5805 0.9949 0.1391 0.054 Uiso 1 1 calc GR . . . .
H9B H 0.6292 1.0942 0.0799 0.054 Uiso 1 1 calc GR . . . .
H9C H 0.6831 1.1130 0.2121 0.054 Uiso 1 1 calc GR . . . .
C10 C 0.7510(2) 0.89622(19) 0.01077(16) 0.0389(5) Uani 1 1 d . . . . .
H10A H 0.8336 0.8540 0.0010 0.058 Uiso 1 1 calc GR . . . .
H10B H 0.7235 0.9373 -0.0495 0.058 Uiso 1 1 calc GR . . . .
H10C H 0.6716 0.8383 0.0086 0.058 Uiso 1 1 calc GR . . . .
C11 C 1.17057(19) 0.92848(18) 0.44755(17) 0.0343(4) Uani 1 1 d . . . . .
H11A H 1.2294 0.8674 0.4214 0.051 Uiso 1 1 calc GR . . . .
H11B H 1.1710 0.9316 0.5256 0.051 Uiso 1 1 calc GR . . . .
H11C H 1.2090 1.0069 0.4417 0.051 Uiso 1 1 calc GR . . . .
C12 C 0.74000(19) 0.54270(16) 0.35871(15) 0.0275(4) Uani 1 1 d . . . . .
C13 C 0.8602(2) 0.51832(18) 0.32002(17) 0.0343(4) Uani 1 1 d . . . . .
H13 H 0.9027 0.5747 0.2887 0.041 Uiso 1 1 calc R . . . .
C14 C 0.9192(3) 0.4125(2) 0.3265(2) 0.0462(5) Uani 1 1 d . . . . .
H14 H 1.0011 0.3963 0.2989 0.055 Uiso 1 1 calc R . . . .
C15 C 0.8591(3) 0.3310(2) 0.37285(19) 0.0495(6) Uani 1 1 d . . . . .
H15 H 0.9000 0.2589 0.3779 0.059 Uiso 1 1 calc R . . . .
C16 C 0.7403(3) 0.3539(2) 0.4117(2) 0.0530(6) Uani 1 1 d . . . . .
H16 H 0.6995 0.2978 0.4442 0.064 Uiso 1 1 calc R . . . .
C17 C 0.6793(3) 0.45804(19) 0.40382(19) 0.0430(5) Uani 1 1 d . . . . .
H17 H 0.5955 0.4721 0.4293 0.052 Uiso 1 1 calc R . . . .
C18 C 0.63422(18) 0.74233(17) 0.48470(14) 0.0265(4) Uani 1 1 d . . . . .
C19 C 0.7188(2) 0.7204(2) 0.58123(16) 0.0386(5) Uani 1 1 d . . . . .
H19 H 0.7861 0.6642 0.5757 0.046 Uiso 1 1 calc R . . . .
C20 C 0.7046(2) 0.7807(2) 0.68547(17) 0.0488(6) Uani 1 1 d . . . . .
H20 H 0.7619 0.7654 0.7511 0.059 Uiso 1 1 calc R . . . .
C21 C 0.6076(2) 0.8629(2) 0.69415(18) 0.0473(6) Uani 1 1 d . . . . .
H21 H 0.5984 0.9039 0.7657 0.057 Uiso 1 1 calc R . . . .
C22 C 0.5241(2) 0.8857(2) 0.59957(18) 0.0415(5) Uani 1 1 d . . . . .
H22 H 0.4579 0.9428 0.6058 0.050 Uiso 1 1 calc R . . . .
C23 C 0.53669(19) 0.82521(18) 0.49503(16) 0.0320(4) Uani 1 1 d . . . . .
H23 H 0.4781 0.8406 0.4299 0.038 Uiso 1 1 calc R . . . .
C24 C 0.3404(2) 0.6563(2) 0.02657(17) 0.0467(6) Uani 1 1 d D . . . .
H24 H 0.3862 0.6806 -0.0298 0.056 Uiso 1 1 calc R . . A .
C25 C 0.2490(10) 0.5266(7) -0.0089(6) 0.0663(19) Uani 0.633(19) 1 d D U P B 1
H25A H 0.1482 0.5374 -0.0112 0.080 Uiso 0.633(19) 1 calc R . P B 1
H25B H 0.2546 0.4857 -0.0851 0.080 Uiso 0.633(19) 1 calc R . P B 1
C26 C 0.2992(19) 0.4465(10) 0.0703(10) 0.065(2) Uani 0.633(19) 1 d D U P B 1
H26A H 0.2162 0.3928 0.0713 0.078 Uiso 0.633(19) 1 calc R . P B 1
H26B H 0.3666 0.3953 0.0401 0.078 Uiso 0.633(19) 1 calc R . P B 1
C27 C 0.3650(2) 0.5077(2) 0.1801(2) 0.0485(6) Uani 1 1 d D . . . .
H27 H 0.4233 0.4565 0.2224 0.058 Uiso 1 1 calc R . . B .
C28 C 0.3097(2) 0.5952(2) 0.24903(18) 0.0488(6) Uani 1 1 d D . . . .
H28 H 0.3301 0.5938 0.3297 0.059 Uiso 1 1 calc R . . C .
C29 C 0.1599(10) 0.6451(11) 0.1993(9) 0.047(2) Uani 0.590(14) 1 d D U P D 1
H29A H 0.0977 0.5794 0.1410 0.057 Uiso 0.590(14) 1 calc R . P D 1
H29B H 0.1109 0.6688 0.2601 0.057 Uiso 0.590(14) 1 calc R . P D 1
C30 C 0.1821(6) 0.7535(7) 0.1490(6) 0.0504(15) Uani 0.590(14) 1 d D U P D 1
H30A H 0.0940 0.7586 0.0940 0.060 Uiso 0.590(14) 1 calc R . P D 1
H30B H 0.2022 0.8284 0.2090 0.060 Uiso 0.590(14) 1 calc R . P D 1
C31 C 0.2964(2) 0.7423(2) 0.0960(2) 0.0491(6) Uani 1 1 d D . . . .
H31 H 0.3284 0.8223 0.0853 0.059 Uiso 1 1 calc R . . D .
O1 O 0.61046(13) 0.80349(12) 0.17034(10) 0.0290(3) Uani 1 1 d . . . . .
P1 P 0.65734(5) 0.67814(4) 0.34507(4) 0.02310(9) Uani 1 1 d . . . . .
Rh1 Rh 0.47546(2) 0.67658(2) 0.19702(2) 0.02290(5) Uani 1 1 d . . . . .
C29A C 0.1841(14) 0.6348(16) 0.2291(12) 0.054(3) Uani 0.410(14) 1 d D U P D 2
H29C H 0.1777 0.6956 0.2962 0.065 Uiso 0.410(14) 1 calc R . P D 2
H29D H 0.1100 0.5671 0.2174 0.065 Uiso 0.410(14) 1 calc R . P D 2
C30A C 0.1517(8) 0.6899(13) 0.1294(8) 0.064(3) Uani 0.410(14) 1 d D U P D 2
H30C H 0.0938 0.7566 0.1455 0.076 Uiso 0.410(14) 1 calc R . P D 2
H30D H 0.0940 0.6287 0.0642 0.076 Uiso 0.410(14) 1 calc R . P D 2
C26A C 0.284(3) 0.4548(14) 0.0466(12) 0.045(3) Uani 0.367(19) 1 d D U P B 2
H26C H 0.3209 0.3784 0.0191 0.054 Uiso 0.367(19) 1 calc R . P B 2
H26D H 0.1816 0.4362 0.0409 0.054 Uiso 0.367(19) 1 calc R . P B 2
C25A C 0.2999(16) 0.5357(9) -0.0299(9) 0.052(3) Uani 0.367(19) 1 d D U P B 2
H25C H 0.3718 0.5077 -0.0711 0.063 Uiso 0.367(19) 1 calc R . P B 2
H25D H 0.2083 0.5291 -0.0853 0.063 Uiso 0.367(19) 1 calc R . P B 2

loop_
_atom_site_aniso_label
_atom_site_aniso_U_11
_atom_site_aniso_U_22
_atom_site_aniso_U_33
_atom_site_aniso_U_23
_atom_site_aniso_U_13
_atom_site_aniso_U_12
C1 0.0167(7) 0.0265(8) 0.0219(8) 0.0055(6) 0.0040(6) 0.0006(6)
C2 0.0187(8) 0.0248(8) 0.0245(8) 0.0074(6) 0.0045(6) -0.0014(6)
C3 0.0205(8) 0.0312(9) 0.0255(8) 0.0108(7) 0.0010(7) 0.0013(7)
C4 0.0166(8) 0.0261(8) 0.0285(9) 0.0044(7) 0.0021(6) 0.0001(6)
C5 0.0191(8) 0.0236(8) 0.0297(9) 0.0049(7) 0.0087(7) -0.0009(6)
C6 0.0201(8) 0.0236(8) 0.0221(8) 0.0055(6) 0.0070(6) 0.0019(6)
C7 0.0258(9) 0.0283(9) 0.0272(9) 0.0111(7) 0.0081(7) 0.0021(7)
C8 0.0361(11) 0.0380(10) 0.0408(11) 0.0207(9) 0.0114(9) -0.0006(8)
C9 0.0296(10) 0.0359(10) 0.0461(11) 0.0169(9) 0.0082(9) 0.0079(8)
C10 0.0458(12) 0.0452(12) 0.0250(9) 0.0092(8) 0.0092(8) -0.0034(9)
C11 0.0196(9) 0.0366(10) 0.0420(11) 0.0097(8) -0.0008(8) -0.0036(7)
C12 0.0264(9) 0.0272(9) 0.0278(9) 0.0099(7) 0.0025(7) -0.0024(7)
C13 0.0334(10) 0.0350(10) 0.0373(10) 0.0140(8) 0.0089(8) 0.0046(8)
C14 0.0453(13) 0.0439(12) 0.0495(13) 0.0113(10) 0.0090(10) 0.0162(10)
C15 0.0673(17) 0.0322(11) 0.0429(12) 0.0110(9) -0.0029(11) 0.0116(11)
C16 0.0737(18) 0.0334(11) 0.0536(14) 0.0223(10) 0.0105(13) -0.0056(11)
C17 0.0444(12) 0.0386(11) 0.0519(13) 0.0192(10) 0.0172(10) -0.0024(9)
C18 0.0182(8) 0.0359(9) 0.0248(8) 0.0083(7) 0.0050(7) -0.0049(7)
C19 0.0287(10) 0.0568(13) 0.0311(10) 0.0146(9) 0.0046(8) 0.0075(9)
C20 0.0380(12) 0.0797(17) 0.0258(10) 0.0130(10) 0.0020(9) 0.0041(11)
C21 0.0317(11) 0.0742(16) 0.0291(10) -0.0024(10) 0.0101(9) -0.0016(10)
C22 0.0243(10) 0.0537(13) 0.0411(11) -0.0002(10) 0.0093(8) 0.0015(9)
C23 0.0211(9) 0.0422(11) 0.0306(9) 0.0082(8) 0.0041(7) -0.0009(8)
C24 0.0321(11) 0.0788(17) 0.0227(9) 0.0107(10) -0.0026(8) -0.0038(11)
C25 0.051(4) 0.092(4) 0.033(3) -0.017(2) 0.004(2) -0.026(3)
C26 0.049(5) 0.053(4) 0.077(6) -0.017(3) 0.020(5) -0.014(3)
C27 0.0299(11) 0.0358(11) 0.0748(17) 0.0192(11) 0.0002(11) -0.0103(9)
C28 0.0391(12) 0.0678(15) 0.0336(11) 0.0096(10) 0.0086(9) -0.0296(11)
C29 0.023(3) 0.069(4) 0.049(5) 0.003(4) 0.018(3) 0.000(3)
C30 0.022(2) 0.058(3) 0.070(3) 0.017(3) 0.007(2) 0.005(2)
C31 0.0313(11) 0.0640(15) 0.0485(13) 0.0207(11) -0.0063(10) 0.0123(10)
O1 0.0182(6) 0.0395(7) 0.0284(6) 0.0155(5) -0.0011(5) -0.0048(5)
P1 0.0174(2) 0.0281(2) 0.0240(2) 0.00950(17) 0.00363(16) -0.00223(16)
Rh1 0.01598(7) 0.02845(8) 0.02225(8) 0.00527(5) 0.00286(5) -0.00302(5)
C29A 0.023(5) 0.067(7) 0.056(7) -0.019(4) 0.016(4) -0.017(4)
C30A 0.020(3) 0.084(8) 0.073(5) -0.008(5) 0.012(3) 0.005(4)
C26A 0.045(6) 0.030(5) 0.043(5) -0.018(4) 0.003(4) -0.007(4)
C25A 0.043(6) 0.063(5) 0.037(5) -0.003(3) 0.000(4) -0.010(4)

_geom_special_details            
;
 All esds (except the esd in the dihedral angle between two l.s. planes)
 are estimated using the full covariance matrix.  The cell esds are taken
 into account individually in the estimation of esds in distances, angles
 and torsion angles; correlations between esds in cell parameters are only
 used when they are defined by crystal symmetry.  An approximate (isotropic)
 treatment of cell esds is used for estimating esds involving l.s. planes.
;
loop_
_geom_bond_atom_site_label_1
_geom_bond_atom_site_label_2
_geom_bond_distance
_geom_bond_site_symmetry_2
_geom_bond_publ_flag
C1 C2 1.407(2) . ?
C1 C6 1.427(2) . ?
C1 O1 1.335(2) . ?
C2 C3 1.397(2) . ?
C2 P1 1.7964(17) . ?
C3 H3 0.9500 . ?
C3 C4 1.373(2) . ?
C4 C5 1.404(2) . ?
C4 C11 1.509(2) . ?
C5 H5 0.9500 . ?
C5 C6 1.393(2) . ?
C6 C7 1.534(2) . ?
C7 C8 1.532(3) . ?
C7 C9 1.538(3) . ?
C7 C10 1.536(3) . ?
C8 H8A 0.9800 . ?
C8 H8B 0.9800 . ?
C8 H8C 0.9800 . ?
C9 H9A 0.9800 . ?
C9 H9B 0.9800 . ?
C9 H9C 0.9800 . ?
C10 H10A 0.9800 . ?
C10 H10B 0.9800 . ?
C10 H10C 0.9800 . ?
C11 H11A 0.9800 . ?
C11 H11B 0.9800 . ?
C11 H11C 0.9800 . ?
C12 C13 1.385(3) . ?
C12 C17 1.396(3) . ?
C12 P1 1.8198(19) . ?
C13 H13 0.9500 . ?
C13 C14 1.388(3) . ?
C14 H14 0.9500 . ?
C14 C15 1.376(3) . ?
C15 H15 0.9500 . ?
C15 C16 1.370(4) . ?
C16 H16 0.9500 . ?
C16 C17 1.382(3) . ?
C17 H17 0.9500 . ?
C18 C19 1.395(3) . ?
C18 C23 1.391(3) . ?
C18 P1 1.8274(18) . ?
C19 H19 0.9500 . ?
C19 C20 1.389(3) . ?
C20 H20 0.9500 . ?
C20 C21 1.379(3) . ?
C21 H21 0.9500 . ?
C21 C22 1.376(3) . ?
C22 H22 0.9500 . ?
C22 C23 1.387(3) . ?
C23 H23 0.9500 . ?
C24 H24 1.0000 . ?
C24 C25 1.606(8) . ?
C24 C31 1.330(3) . ?
C24 Rh1 2.2159(19) . ?
C24 C25A 1.399(10) . ?
C25 H25A 0.9900 . ?
C25 H25B 0.9900 . ?
C25 C26 1.530(9) . ?
C26 H26A 0.9900 . ?
C26 H26B 0.9900 . ?
C26 C27 1.397(12) . ?
C27 H27 1.0000 . ?
C27 C28 1.397(4) . ?
C27 Rh1 2.105(2) . ?
C27 C26A 1.654(14) . ?
C28 H28 1.0000 . ?
C28 C29 1.642(9) . ?
C28 Rh1 2.113(2) . ?
C28 C29A 1.320(14) . ?
C29 H29A 0.9900 . ?
C29 H29B 0.9900 . ?
C29 C30 1.544(9) . ?
C30 H30A 0.9900 . ?
C30 H30B 0.9900 . ?
C30 C31 1.419(6) . ?
C31 H31 1.0000 . ?
C31 Rh1 2.198(2) . ?
C31 C30A 1.672(10) . ?
O1 Rh1 2.0369(13) . ?
P1 Rh1 2.2676(4) . ?
C29A H29C 0.9900 . ?
C29A H29D 0.9900 . ?
C29A C30A 1.516(11) . ?
C30A H30C 0.9900 . ?
C30A H30D 0.9900 . ?
C26A H26C 0.9900 . ?
C26A H26D 0.9900 . ?
C26A C25A 1.508(13) . ?
C25A H25C 0.9900 . ?
C25A H25D 0.9900 . ?

loop_
_geom_angle_atom_site_label_1
_geom_angle_atom_site_label_2
_geom_angle_atom_site_label_3
_geom_angle
_geom_angle_site_symmetry_1
_geom_angle_site_symmetry_3
_geom_angle_publ_flag
C2 C1 C6 118.35(15) . . ?
O1 C1 C2 120.73(15) . . ?
O1 C1 C6 120.91(15) . . ?
C1 C2 P1 114.13(12) . . ?
C3 C2 C1 121.65(16) . . ?
C3 C2 P1 124.15(13) . . ?
C2 C3 H3 119.5 . . ?
C4 C3 C2 120.92(16) . . ?
C4 C3 H3 119.5 . . ?
C3 C4 C5 117.43(15) . . ?
C3 C4 C11 121.72(16) . . ?
C5 C4 C11 120.84(16) . . ?
C4 C5 H5 117.9 . . ?
C6 C5 C4 124.14(16) . . ?
C6 C5 H5 117.9 . . ?
C1 C6 C7 121.01(14) . . ?
C5 C6 C1 117.48(15) . . ?
C5 C6 C7 121.52(15) . . ?
C6 C7 C9 109.81(15) . . ?
C6 C7 C10 109.56(15) . . ?
C8 C7 C6 112.20(15) . . ?
C8 C7 C9 108.04(15) . . ?
C8 C7 C10 107.61(16) . . ?
C10 C7 C9 109.57(16) . . ?
C7 C8 H8A 109.5 . . ?
C7 C8 H8B 109.5 . . ?
C7 C8 H8C 109.5 . . ?
H8A C8 H8B 109.5 . . ?
H8A C8 H8C 109.5 . . ?
H8B C8 H8C 109.5 . . ?
C7 C9 H9A 109.5 . . ?
C7 C9 H9B 109.5 . . ?
C7 C9 H9C 109.5 . . ?
H9A C9 H9B 109.5 . . ?
H9A C9 H9C 109.5 . . ?
H9B C9 H9C 109.5 . . ?
C7 C10 H10A 109.5 . . ?
C7 C10 H10B 109.5 . . ?
C7 C10 H10C 109.5 . . ?
H10A C10 H10B 109.5 . . ?
H10A C10 H10C 109.5 . . ?
H10B C10 H10C 109.5 . . ?
C4 C11 H11A 109.5 . . ?
C4 C11 H11B 109.5 . . ?
C4 C11 H11C 109.5 . . ?
H11A C11 H11B 109.5 . . ?
H11A C11 H11C 109.5 . . ?
H11B C11 H11C 109.5 . . ?
C13 C12 C17 118.42(18) . . ?
C13 C12 P1 121.05(14) . . ?
C17 C12 P1 120.46(16) . . ?
C12 C13 H13 119.6 . . ?
C12 C13 C14 120.7(2) . . ?
C14 C13 H13 119.6 . . ?
C13 C14 H14 120.0 . . ?
C15 C14 C13 120.0(2) . . ?
C15 C14 H14 120.0 . . ?
C14 C15 H15 120.0 . . ?
C16 C15 C14 120.0(2) . . ?
C16 C15 H15 120.0 . . ?
C15 C16 H16 119.8 . . ?
C15 C16 C17 120.4(2) . . ?
C17 C16 H16 119.8 . . ?
C12 C17 H17 119.8 . . ?
C16 C17 C12 120.4(2) . . ?
C16 C17 H17 119.8 . . ?
C19 C18 P1 122.90(15) . . ?
C23 C18 C19 118.93(17) . . ?
C23 C18 P1 117.89(13) . . ?
C18 C19 H19 120.0 . . ?
C20 C19 C18 120.0(2) . . ?
C20 C19 H19 120.0 . . ?
C19 C20 H20 119.9 . . ?
C21 C20 C19 120.3(2) . . ?
C21 C20 H20 119.9 . . ?
C20 C21 H21 119.9 . . ?
C22 C21 C20 120.2(2) . . ?
C22 C21 H21 119.9 . . ?
C21 C22 H22 120.0 . . ?
C21 C22 C23 119.9(2) . . ?
C23 C22 H22 120.0 . . ?
C18 C23 H23 119.7 . . ?
C22 C23 C18 120.62(18) . . ?
C22 C23 H23 119.7 . . ?
C25 C24 H24 117.5 . . ?
C25 C24 Rh1 107.3(3) . . ?
C31 C24 H24 117.5 . . ?
C31 C24 C25 116.6(4) . . ?
C31 C24 Rh1 71.75(12) . . ?
C31 C24 C25A 139.2(7) . . ?
Rh1 C24 H24 117.5 . . ?
C25A C24 Rh1 112.1(5) . . ?
C24 C25 H25A 108.9 . . ?
C24 C25 H25B 108.9 . . ?
H25A C25 H25B 107.7 . . ?
C26 C25 C24 113.3(8) . . ?
C26 C25 H25A 108.9 . . ?
C26 C25 H25B 108.9 . . ?
C25 C26 H26A 108.5 . . ?
C25 C26 H26B 108.5 . . ?
H26A C26 H26B 107.5 . . ?
C27 C26 C25 115.1(8) . . ?
C27 C26 H26A 108.5 . . ?
C27 C26 H26B 108.5 . . ?
C26 C27 H27 112.6 . . ?
C26 C27 Rh1 114.9(5) . . ?
C28 C27 C26 126.4(7) . . ?
C28 C27 H27 112.6 . . ?
C28 C27 Rh1 71.00(12) . . ?
C28 C27 C26A 121.0(9) . . ?
Rh1 C27 H27 112.6 . . ?
C26A C27 Rh1 107.7(7) . . ?
C27 C28 H28 116.1 . . ?
C27 C28 C29 120.3(5) . . ?
C27 C28 Rh1 70.33(13) . . ?
C29 C28 H28 116.1 . . ?
C29 C28 Rh1 109.2(4) . . ?
Rh1 C28 H28 116.1 . . ?
C29A C28 C27 129.0(8) . . ?
C29A C28 Rh1 118.2(7) . . ?
C28 C29 H29A 109.0 . . ?
C28 C29 H29B 109.0 . . ?
H29A C29 H29B 107.8 . . ?
C30 C29 C28 112.8(7) . . ?
C30 C29 H29A 109.0 . . ?
C30 C29 H29B 109.0 . . ?
C29 C30 H30A 109.5 . . ?
C29 C30 H30B 109.5 . . ?
H30A C30 H30B 108.0 . . ?
C31 C30 C29 110.9(6) . . ?
C31 C30 H30A 109.5 . . ?
C31 C30 H30B 109.5 . . ?
C24 C31 C30 136.6(4) . . ?
C24 C31 H31 109.4 . . ?
C24 C31 Rh1 73.19(13) . . ?
C24 C31 C30A 110.7(5) . . ?
C30 C31 H31 109.4 . . ?
C30 C31 Rh1 110.7(3) . . ?
Rh1 C31 H31 109.4 . . ?
C30A C31 Rh1 105.3(4) . . ?
C1 O1 Rh1 120.83(11) . . ?
C2 P1 C12 106.85(8) . . ?
C2 P1 C18 104.72(8) . . ?
C2 P1 Rh1 100.74(6) . . ?
C12 P1 C18 104.08(8) . . ?
C12 P1 Rh1 120.99(6) . . ?
C18 P1 Rh1 117.82(6) . . ?
C24 Rh1 P1 164.32(6) . . ?
C27 Rh1 C24 82.17(10) . . ?
C27 Rh1 C28 38.67(10) . . ?
C27 Rh1 C31 94.81(10) . . ?
C27 Rh1 P1 99.44(7) . . ?
C28 Rh1 C24 92.22(9) . . ?
C28 Rh1 C31 81.97(10) . . ?
C28 Rh1 P1 98.74(7) . . ?
C31 Rh1 C24 35.06(9) . . ?
C31 Rh1 P1 157.86(7) . . ?
O1 Rh1 C24 89.82(7) . . ?
O1 Rh1 C27 159.46(9) . . ?
O1 Rh1 C28 161.43(9) . . ?
O1 Rh1 C31 89.22(8) . . ?
O1 Rh1 P1 83.36(3) . . ?
C28 C29A H29C 108.5 . . ?
C28 C29A H29D 108.5 . . ?
C28 C29A C30A 115.1(10) . . ?
H29C C29A H29D 107.5 . . ?
C30A C29A H29C 108.5 . . ?
C30A C29A H29D 108.5 . . ?
C31 C30A H30C 108.8 . . ?
C31 C30A H30D 108.8 . . ?
C29A C30A C31 113.8(8) . . ?
C29A C30A H30C 108.8 . . ?
C29A C30A H30D 108.8 . . ?
H30C C30A H30D 107.7 . . ?
C27 C26A H26C 108.2 . . ?
C27 C26A H26D 108.2 . . ?
H26C C26A H26D 107.4 . . ?
C25A C26A C27 116.3(12) . . ?
C25A C26A H26C 108.2 . . ?
C25A C26A H26D 108.2 . . ?
C24 C25A C26A 113.3(10) . . ?
C24 C25A H25C 108.9 . . ?
C24 C25A H25D 108.9 . . ?
C26A C25A H25C 108.9 . . ?
C26A C25A H25D 108.9 . . ?
H25C C25A H25D 107.7 . . ?

loop_
_geom_torsion_atom_site_label_1
_geom_torsion_atom_site_label_2
_geom_torsion_atom_site_label_3
_geom_torsion_atom_site_label_4
_geom_torsion
_geom_torsion_site_symmetry_1
_geom_torsion_site_symmetry_2
_geom_torsion_site_symmetry_3
_geom_torsion_site_symmetry_4
_geom_torsion_publ_flag
C1 C2 C3 C4 -0.6(3) . . . . ?
C1 C2 P1 C12 131.96(13) . . . . ?
C1 C2 P1 C18 -118.02(13) . . . . ?
C1 C2 P1 Rh1 4.73(13) . . . . ?
C1 C6 C7 C8 179.35(16) . . . . ?
C1 C6 C7 C9 59.2(2) . . . . ?
C1 C6 C7 C10 -61.2(2) . . . . ?
C2 C1 C6 C5 1.3(2) . . . . ?
C2 C1 C6 C7 -178.78(15) . . . . ?
C2 C1 O1 Rh1 0.4(2) . . . . ?
C2 C3 C4 C5 1.6(3) . . . . ?
C2 C3 C4 C11 -177.66(17) . . . . ?
C3 C2 P1 C12 -51.05(17) . . . . ?
C3 C2 P1 C18 58.97(17) . . . . ?
C3 C2 P1 Rh1 -178.28(14) . . . . ?
C3 C4 C5 C6 -1.1(3) . . . . ?
C4 C5 C6 C1 -0.3(3) . . . . ?
C4 C5 C6 C7 179.72(15) . . . . ?
C5 C6 C7 C8 -0.7(2) . . . . ?
C5 C6 C7 C9 -120.85(18) . . . . ?
C5 C6 C7 C10 118.77(18) . . . . ?
C6 C1 C2 C3 -0.8(3) . . . . ?
C6 C1 C2 P1 176.26(12) . . . . ?
C6 C1 O1 Rh1 -179.67(12) . . . . ?
C11 C4 C5 C6 178.13(16) . . . . ?
C12 C13 C14 C15 -0.7(3) . . . . ?
C13 C12 C17 C16 1.5(3) . . . . ?
C13 C12 P1 C2 -20.16(18) . . . . ?
C13 C12 P1 C18 -130.63(16) . . . . ?
C13 C12 P1 Rh1 93.98(16) . . . . ?
C13 C14 C15 C16 0.6(4) . . . . ?
C14 C15 C16 C17 0.5(4) . . . . ?
C15 C16 C17 C12 -1.6(4) . . . . ?
C17 C12 C13 C14 -0.3(3) . . . . ?
C17 C12 P1 C2 162.91(16) . . . . ?
C17 C12 P1 C18 52.45(18) . . . . ?
C17 C12 P1 Rh1 -82.94(17) . . . . ?
C18 C19 C20 C21 -0.3(4) . . . . ?
C19 C18 C23 C22 0.4(3) . . . . ?
C19 C18 P1 C2 -86.82(18) . . . . ?
C19 C18 P1 C12 25.20(18) . . . . ?
C19 C18 P1 Rh1 162.30(14) . . . . ?
C19 C20 C21 C22 0.0(4) . . . . ?
C20 C21 C22 C23 0.5(4) . . . . ?
C21 C22 C23 C18 -0.7(3) . . . . ?
C23 C18 C19 C20 0.2(3) . . . . ?
C23 C18 P1 C2 87.05(15) . . . . ?
C23 C18 P1 C12 -160.93(15) . . . . ?
C23 C18 P1 Rh1 -23.83(17) . . . . ?
C24 C25 C26 C27 27.6(18) . . . . ?
C24 C31 C30A C29A 87.6(11) . . . . ?
C25 C24 C31 C30 -2.0(6) . . . . ?
C25 C24 C31 Rh1 100.6(4) . . . . ?
C25 C26 C27 C28 53.3(17) . . . . ?
C25 C26 C27 Rh1 -30.7(16) . . . . ?
C26 C27 C28 C29 -6.1(9) . . . . ?
C26 C27 C28 Rh1 -107.4(7) . . . . ?
C27 C28 C29 C30 -89.1(9) . . . . ?
C27 C28 C29A C30A -59.7(16) . . . . ?
C27 C26A C25A C24 -20(3) . . . . ?
C28 C27 C26A C25A 76(2) . . . . ?
C28 C29 C30 C31 35.4(11) . . . . ?
C28 C29A C30A C31 -24.1(18) . . . . ?
C29 C30 C31 C24 45.2(9) . . . . ?
C29 C30 C31 Rh1 -41.9(8) . . . . ?
C31 C24 C25 C26 -89.1(10) . . . . ?
C31 C24 C25A C26A -56.1(19) . . . . ?
O1 C1 C2 C3 179.08(16) . . . . ?
O1 C1 C2 P1 -3.8(2) . . . . ?
O1 C1 C6 C5 -178.64(15) . . . . ?
O1 C1 C6 C7 1.3(2) . . . . ?
P1 C2 C3 C4 -177.42(14) . . . . ?
P1 C12 C13 C14 -177.30(16) . . . . ?
P1 C12 C17 C16 178.45(18) . . . . ?
P1 C18 C19 C20 173.96(17) . . . . ?
P1 C18 C23 C22 -173.77(16) . . . . ?
Rh1 C24 C25 C26 -11.3(11) . . . . ?
Rh1 C24 C31 C30 -102.6(4) . . . . ?
Rh1 C24 C31 C30A -100.4(4) . . . . ?
Rh1 C24 C25A C26A 31.3(17) . . . . ?
Rh1 C27 C28 C29 101.3(4) . . . . ?
Rh1 C27 C28 C29A 110.9(9) . . . . ?
Rh1 C27 C26A C25A -2(2) . . . . ?
Rh1 C28 C29 C30 -11.2(10) . . . . ?
Rh1 C28 C29A C30A 27.0(16) . . . . ?
Rh1 C31 C30A C29A 10.2(12) . . . . ?
C26A C27 C28 Rh1 -99.6(9) . . . . ?
C26A C27 C28 C29A 11.3(13) . . . . ?
C25A C24 C31 Rh1 103.0(8) . . . . ?
C25A C24 C31 C30A 2.5(9) . . . . ?

_shelx_res_file                  
;
    p15092d.res created by SHELXL-2014/7

TITL p15092d_a.res in P-1
REM Old TITL P15092d in P-1 #2
REM SHELXT solution in P-1
REM R1 0.092, Rweak 0.011, Alpha 0.034, Orientation as input
REM Formula found by SHELXT: C31 O P Rh
CELL 0.71073 9.717753 11.502462 12.659894 102.7983 102.8779 93.4883
ZERR 2 0.000229 0.000243 0.000269 0.0018 0.0019 0.0018
LATT 1
SFAC C H O P Rh
UNIT 62 72 2 2 2
SADI C30 C29 C30A C29A
SADI C31 C30 C29A C28
SADI C31 C30A C29 C28
SADI C26 C25 C26A C25A
SADI C25 C24 C27 C26A
SADI C25A C24 C27 C26
RIGU C25 C25A C26 C26A
RIGU C30 C30A C29 C29A

L.S. 10
PLAN  20
TEMP -103(2)
BOND $H
LIST 6
MORE -1
CONF
fmap 2 53
acta 52
REM <olex2.extras>
REM <HklSrc "%.\\P15092d.hkl">
REM </olex2.extras>

WGHT    0.034100    0.507500
FVAR       0.52133   0.58982   0.63296
C1    1    0.741239    0.835674    0.236228    11.00000    0.01673    0.02645 =
         0.02188    0.00551    0.00404    0.00063
C2    1    0.789422    0.782069    0.325352    11.00000    0.01871    0.02476 =
         0.02453    0.00736    0.00448   -0.00142
C3    1    0.926611    0.813222    0.394346    11.00000    0.02047    0.03122 =
         0.02554    0.01081    0.00101    0.00134
AFIX  43
H3    2    0.955496    0.775918    0.454276    11.00000   -1.20000
AFIX   0
C4    1    1.020250    0.897008    0.376722    11.00000    0.01656    0.02614 =
         0.02854    0.00437    0.00213    0.00015
C5    1    0.971511    0.951813    0.288902    11.00000    0.01913    0.02356 =
         0.02970    0.00486    0.00874   -0.00094
AFIX  43
H5    2    1.035131    1.010912    0.277025    11.00000   -1.20000
AFIX   0
C6    1    0.835714    0.925025    0.218032    11.00000    0.02012    0.02357 =
         0.02213    0.00549    0.00702    0.00193
C7    1    0.788888    0.988786    0.123801    11.00000    0.02583    0.02829 =
         0.02720    0.01107    0.00812    0.00213
C8    1    0.906254    1.082060    0.120344    11.00000    0.03614    0.03801 =
         0.04077    0.02066    0.01136   -0.00056
AFIX 137
H8A   2    0.932228    1.142852    0.191394    11.00000   -1.50000
H8B   2    0.871852    1.120618    0.059302    11.00000   -1.50000
H8C   2    0.989745    1.042366    0.108127    11.00000   -1.50000
AFIX   0
C9    1    0.658601    1.053590    0.140213    11.00000    0.02961    0.03586 =
         0.04613    0.01694    0.00819    0.00787
AFIX 137
H9A   2    0.580478    0.994937    0.139100    11.00000   -1.50000
H9B   2    0.629175    1.094165    0.079851    11.00000   -1.50000
H9C   2    0.683130    1.112962    0.212146    11.00000   -1.50000
AFIX   0
C10   1    0.750969    0.896224    0.010772    11.00000    0.04580    0.04525 =
         0.02504    0.00915    0.00920   -0.00341
AFIX 137
H10A  2    0.833579    0.854023    0.001016    11.00000   -1.50000
H10B  2    0.723548    0.937322   -0.049460    11.00000   -1.50000
H10C  2    0.671587    0.838269    0.008644    11.00000   -1.50000
AFIX   0
C11   1    1.170570    0.928477    0.447551    11.00000    0.01961    0.03655 =
         0.04200    0.00970   -0.00076   -0.00360
AFIX 137
H11A  2    1.229365    0.867361    0.421390    11.00000   -1.50000
H11B  2    1.170995    0.931582    0.525610    11.00000   -1.50000
H11C  2    1.208977    1.006925    0.441653    11.00000   -1.50000
AFIX   0
C12   1    0.740000    0.542697    0.358712    11.00000    0.02645    0.02725 =
         0.02777    0.00994    0.00247   -0.00237
C13   1    0.860195    0.518315    0.320021    11.00000    0.03336    0.03495 =
         0.03735    0.01400    0.00888    0.00463
AFIX  43
H13   2    0.902745    0.574653    0.288697    11.00000   -1.20000
AFIX   0
C14   1    0.919192    0.412462    0.326502    11.00000    0.04535    0.04394 =
         0.04947    0.01129    0.00902    0.01621
AFIX  43
H14   2    1.001060    0.396257    0.298934    11.00000   -1.20000
AFIX   0
C15   1    0.859120    0.330996    0.372850    11.00000    0.06734    0.03217 =
         0.04292    0.01098   -0.00286    0.01163
AFIX  43
H15   2    0.900034    0.258889    0.377933    11.00000   -1.20000
AFIX   0
C16   1    0.740259    0.353882    0.411680    11.00000    0.07369    0.03338 =
         0.05365    0.02232    0.01051   -0.00560
AFIX  43
H16   2    0.699515    0.297765    0.444218    11.00000   -1.20000
AFIX   0
C17   1    0.679274    0.458039    0.403823    11.00000    0.04439    0.03861 =
         0.05187    0.01923    0.01718   -0.00237
AFIX  43
H17   2    0.595510    0.472130    0.429273    11.00000   -1.20000
AFIX   0
C18   1    0.634216    0.742328    0.484700    11.00000    0.01818    0.03593 =
         0.02483    0.00834    0.00496   -0.00494
C19   1    0.718803    0.720404    0.581225    11.00000    0.02872    0.05683 =
         0.03109    0.01460    0.00463    0.00752
AFIX  43
H19   2    0.786119    0.664210    0.575657    11.00000   -1.20000
AFIX   0
C20   1    0.704590    0.780741    0.685466    11.00000    0.03797    0.07973 =
         0.02579    0.01298    0.00200    0.00408
AFIX  43
H20   2    0.761944    0.765358    0.751069    11.00000   -1.20000
AFIX   0
C21   1    0.607575    0.862888    0.694146    11.00000    0.03165    0.07423 =
         0.02905   -0.00243    0.01010   -0.00165
AFIX  43
H21   2    0.598360    0.903862    0.765682    11.00000   -1.20000
AFIX   0
C22   1    0.524113    0.885692    0.599571    11.00000    0.02432    0.05373 =
         0.04109   -0.00017    0.00932    0.00146
AFIX  43
H22   2    0.457925    0.942796    0.605832    11.00000   -1.20000
AFIX   0
C23   1    0.536689    0.825212    0.495028    11.00000    0.02106    0.04225 =
         0.03060    0.00822    0.00407   -0.00091
AFIX  43
H23   2    0.478134    0.840562    0.429894    11.00000   -1.20000
AFIX   0
C24   1    0.340432    0.656278    0.026566    11.00000    0.03208    0.07881 =
         0.02269    0.01070   -0.00263   -0.00382
AFIX  13
H24   2    0.386197    0.680574   -0.029810    11.00000   -1.20000
AFIX   0
PART 1
C25   1    0.249026    0.526633   -0.008914    31.00000    0.05116    0.09180 =
         0.03295   -0.01741    0.00428   -0.02642
AFIX  23
H25A  2    0.148195    0.537412   -0.011189    31.00000   -1.20000
H25B  2    0.254565    0.485746   -0.085123    31.00000   -1.20000
AFIX   0
C26   1    0.299203    0.446496    0.070327    31.00000    0.04876    0.05303 =
         0.07695   -0.01739    0.01964   -0.01431
AFIX  23
H26A  2    0.216180    0.392779    0.071315    31.00000   -1.20000
H26B  2    0.366595    0.395326    0.040149    31.00000   -1.20000
AFIX   0
PART 0
C27   1    0.365046    0.507701    0.180084    11.00000    0.02987    0.03579 =
         0.07479    0.01923    0.00023   -0.01027
AFIX  13
H27   2    0.423338    0.456470    0.222375    11.00000   -1.20000
AFIX   0
C28   1    0.309677    0.595233    0.249026    11.00000    0.03908    0.06778 =
         0.03355    0.00965    0.00856   -0.02960
AFIX  13
H28   2    0.330090    0.593783    0.329685    11.00000   -1.20000
AFIX   0
PART 1
C29   1    0.159908    0.645109    0.199319    21.00000    0.02322    0.06930 =
         0.04854    0.00345    0.01823   -0.00004
AFIX  23
H29A  2    0.097686    0.579438    0.140960    21.00000   -1.20000
H29B  2    0.110850    0.668830    0.260098    21.00000   -1.20000
AFIX   0
C30   1    0.182059    0.753472    0.149024    21.00000    0.02223    0.05778 =
         0.07013    0.01742    0.00726    0.00469
AFIX  23
H30A  2    0.093966    0.758589    0.093995    21.00000   -1.20000
H30B  2    0.202243    0.828351    0.208997    21.00000   -1.20000
AFIX   0
PART 0
C31   1    0.296409    0.742330    0.095960    11.00000    0.03129    0.06400 =
         0.04845    0.02067   -0.00635    0.01232
AFIX  13
H31   2    0.328407    0.822320    0.085334    11.00000   -1.20000
AFIX   0
O1    3    0.610461    0.803493    0.170340    11.00000    0.01823    0.03955 =
         0.02836    0.01554   -0.00111   -0.00480
P1    4    0.657342    0.678140    0.345073    11.00000    0.01740    0.02812 =
         0.02401    0.00950    0.00363   -0.00223
RH1   5    0.475460    0.676582    0.197021    11.00000    0.01598    0.02845 =
         0.02225    0.00527    0.00286   -0.00302
PART 2
C29A  1    0.184097    0.634817    0.229128   -21.00000    0.02277    0.06652 =
         0.05616   -0.01899    0.01623   -0.01669
AFIX  23
H29C  2    0.177725    0.695598    0.296243   -21.00000   -1.20000
H29D  2    0.109991    0.567096    0.217363   -21.00000   -1.20000
AFIX   0
C30A  1    0.151658    0.689929    0.129369   -21.00000    0.02012    0.08429 =
         0.07347   -0.00837    0.01199    0.00463
AFIX  23
H30C  2    0.093772    0.756571    0.145509   -21.00000   -1.20000
H30D  2    0.093979    0.628657    0.064174   -21.00000   -1.20000
AFIX   0
C26A  1    0.284225    0.454848    0.046632   -31.00000    0.04470    0.02994 =
         0.04263   -0.01761    0.00322   -0.00677
AFIX  23
H26C  2    0.320924    0.378373    0.019116   -31.00000   -1.20000
H26D  2    0.181623    0.436175    0.040858   -31.00000   -1.20000
AFIX   0
C25A  1    0.299917    0.535693   -0.029885   -31.00000    0.04260    0.06320 =
         0.03678   -0.00291   -0.00012   -0.01035
AFIX  23
H25C  2    0.371839    0.507748   -0.071130   -31.00000   -1.20000
H25D  2    0.208315    0.529091   -0.085298   -31.00000   -1.20000
AFIX   0
HKLF 4

REM  p15092d_a.res in P-1
REM R1 =  0.0246 for    5687 Fo > 4sig(Fo)  and  0.0279 for all    6119 data
REM    349 parameters refined using     18 restraints

END

WGHT      0.0289      0.4915

REM Highest difference peak  0.361,  deepest hole -0.310,  1-sigma level  0.054
Q1    1   0.6449  0.7137  0.4212  11.00000  0.05    0.36
Q2    1   0.4478  0.7191  0.2568  11.00000  0.05    0.34
Q3    1   0.9065  0.9205  0.2420  11.00000  0.05    0.33
Q4    1   0.2461  0.7153  0.1198  11.00000  0.05    0.33
Q5    1   0.7745  0.8010  0.2785  11.00000  0.05    0.32
Q6    1   0.7411  0.7325  0.3293  11.00000  0.05    0.32
Q7    1   0.8122  0.9576  0.1749  11.00000  0.05    0.32
Q8    1   0.5322  0.8639  0.5422  11.00000  0.05    0.31
Q9    1   0.7116  0.6069  0.3599  11.00000  0.05    0.30
Q10   1   1.2315  0.9423  0.4061  11.00000  0.05    0.30
Q11   1   0.3898  0.6573  0.1611  11.00000  0.05    0.29
Q12   1   0.6724  0.7432  0.5340  11.00000  0.05    0.29
Q13   1   0.7852  0.9427  0.0746  11.00000  0.05    0.29
Q14   1   0.3409  0.6927  0.0847  11.00000  0.05    0.27
Q15   1   0.6026  0.7961  0.4991  11.00000  0.05    0.27
Q16   1   0.8286  0.8145  0.3659  11.00000  0.05    0.27
Q17   1   0.7358  1.0332  0.1428  11.00000  0.05    0.27
Q18   1   1.0889  0.9016  0.4027  11.00000  0.05    0.27
Q19   1   0.5618  0.6657  0.2917  11.00000  0.05    0.27
Q20   1   0.7839  0.8954  0.2392  11.00000  0.05    0.27
;
_shelx_res_checksum              64446
_shelx_SHELXL_version_number     2014/7
loop_
_exptl_crystal_face_index_h
_exptl_crystal_face_index_k
_exptl_crystal_face_index_l
_exptl_crystal_face_perp_dist
_exptl_oxdiff_crystal_face_indexfrac_h
_exptl_oxdiff_crystal_face_indexfrac_k
_exptl_oxdiff_crystal_face_indexfrac_l
_exptl_oxdiff_crystal_face_x
_exptl_oxdiff_crystal_face_y
_exptl_oxdiff_crystal_face_z
-5 -14 7 0.1132 -4.9902 -13.9900 6.9934 -0.4290 0.7729 -0.3856
5 14 -7 0.1132 4.9902 13.9900 -6.9934 0.4290 -0.7729 0.3856
7 -3 -16 0.0523 6.9912 -2.9907 -15.9890 0.2925 -0.4522 -0.8615
-7 3 16 0.0523 -6.9912 2.9907 15.9890 -0.2925 0.4522 0.8615
12 -5 5 0.1271 11.9878 -4.9878 4.9953 -0.8282 -0.5710 -0.1049
-12 5 -5 0.1271 -11.9878 4.9878 -4.9953 0.8282 0.5710 0.1049

_olex2_submission_special_instructions 'No special instructions were received'
_exptl_crystal_recrystallization_method 
'Re-crystallisation from solvent: diethylether'
####################################################################### 
# 
# This file contains crystal structure data downloaded from the 
# Cambridge Structural Database (CSD) hosted by the Cambridge 
# Crystallographic Data Centre (CCDC).
# 
# Full information about CCDC data access policies and citation 
# guidelines are available at http://www.ccdc.cam.ac.uk/access/V1 
# 
# Audit and citation data items may have been added by the CCDC. 
# Please retain this information to preserve the provenance of 
# this file and to allow appropriate attribution of the data. 
# 
#######################################################################

data_3_IUL3RhI
_database_code_depnum_ccdc_archive 'CCDC 1519921'
_audit_update_record             
;
2016-11-29 deposited with the CCDC.
2017-01-26 downloaded from the CCDC.
;
_audit_creation_date             2016-02-01
_audit_creation_method           
;
Olex2 1.2
(compiled 2015.09.30 svn.r3233 for OlexSys, GUI svn.r5103)
;
_chemical_name_common            ?
_chemical_name_systematic        ?
_chemical_formula_moiety         'C69 H72 I2 O3 P3 Rh U'
_chemical_formula_sum            'C69 H72 I2 O3 P3 Rh U'
_chemical_formula_weight         1636.91
_chemical_melting_point          ?
_chemical_oxdiff_formula         'C60 H70 N8 Ca3'
loop_
_atom_type_symbol
_atom_type_description
_atom_type_scat_dispersion_real
_atom_type_scat_dispersion_imag
_atom_type_scat_source
C C 0.0033 0.0016 'International Tables Vol C Tables 4.2.6.8 and 6.1.1.4'
H H 0.0000 0.0000 'International Tables Vol C Tables 4.2.6.8 and 6.1.1.4'
I I -0.4742 1.8119 'International Tables Vol C Tables 4.2.6.8 and 6.1.1.4'
O O 0.0106 0.0060 'International Tables Vol C Tables 4.2.6.8 and 6.1.1.4'
P P 0.1023 0.0942 'International Tables Vol C Tables 4.2.6.8 and 6.1.1.4'
Rh Rh -1.1178 0.9187 'International Tables Vol C Tables 4.2.6.8 and 6.1.1.4'
U U -9.6767 9.6646 'International Tables Vol C Tables 4.2.6.8 and 6.1.1.4'

_shelx_space_group_comment       
;
The symmetry employed for this shelxl refinement is uniquely defined
by the following loop, which should always be used as a source of
symmetry information in preference to the above space-group names.
They are only intended as comments.
;
_space_group_crystal_system      triclinic
_space_group_IT_number           2
_space_group_name_H-M_alt        'P -1'
_space_group_name_Hall           '-P 1'
loop_
_space_group_symop_operation_xyz
'x, y, z'
'-x, -y, -z'

_cell_length_a                   12.3192(3)
_cell_length_b                   13.5642(3)
_cell_length_c                   26.1759(5)
_cell_angle_alpha                98.8295(17)
_cell_angle_beta                 97.8140(17)
_cell_angle_gamma                97.5610(17)
_cell_volume                     4229.79(15)
_cell_formula_units_Z            2
_cell_measurement_reflns_used    15042
_cell_measurement_temperature    170(2)
_cell_measurement_theta_max      26.3400
_cell_measurement_theta_min      3.1890
_shelx_estimated_absorpt_T_max   ?
_shelx_estimated_absorpt_T_min   ?
_exptl_absorpt_coefficient_mu    2.928
_exptl_absorpt_correction_T_max  0.980
_exptl_absorpt_correction_T_min  0.928
_exptl_absorpt_correction_type   analytical
_exptl_absorpt_process_details   
;
CrysAlisPro, Agilent Technologies,
Version 1.171.37.34 (release 22-05-2014 CrysAlis171 .NET)
(compiled May 22 2014,16:03:01)
Analytical numeric absorption correction using a multifaceted crystal
			model based on expressions derived by R.C. Clark & J.S. Reid.
(Clark, R. C. & Reid, J. S. (1995). Acta Cryst. A51, 887-897)
Empirical absorption correction using spherical harmonics,
 implemented in SCALE3 ABSPACK scaling algorithm.
;
_exptl_absorpt_special_details   ?
_exptl_crystal_colour            orange
_exptl_crystal_colour_primary    orange
_exptl_crystal_density_diffrn    1.285
_exptl_crystal_density_meas      ?
_exptl_crystal_density_method    ?
_exptl_crystal_description       block
_exptl_crystal_F_000             1596
_exptl_crystal_size_max          0.1842
_exptl_crystal_size_mid          0.1568
_exptl_crystal_size_min          0.0464
_exptl_transmission_factor_max   ?
_exptl_transmission_factor_min   ?
_diffrn_reflns_av_R_equivalents  0.0881
_diffrn_reflns_av_unetI/netI     0.0803
_diffrn_reflns_Laue_measured_fraction_full 0.999
_diffrn_reflns_Laue_measured_fraction_max 0.999
_diffrn_reflns_limit_h_max       15
_diffrn_reflns_limit_h_min       -15
_diffrn_reflns_limit_k_max       17
_diffrn_reflns_limit_k_min       -17
_diffrn_reflns_limit_l_max       33
_diffrn_reflns_limit_l_min       -33
_diffrn_reflns_number            97387
_diffrn_reflns_point_group_measured_fraction_full 0.999
_diffrn_reflns_point_group_measured_fraction_max 0.999
_diffrn_reflns_theta_full        26.000
_diffrn_reflns_theta_max         27.484
_diffrn_reflns_theta_min         3.031
_diffrn_ambient_temperature      170(2)
_diffrn_detector                 'CCD plate'
_diffrn_detector_area_resol_mean 16.1042
_diffrn_detector_type            Eos
_diffrn_measured_fraction_theta_full 0.999
_diffrn_measured_fraction_theta_max 0.999
_diffrn_measurement_details      
;
#__ type_ start__ end____ width___ exp.time_
  1 omega  -25.00   23.00   1.0000   60.0000
omega____ theta____ kappa____ phi______ frames
    -      -19.2955  -99.0000 -180.0000 48

#__ type_ start__ end____ width___ exp.time_
  2 omega  -47.00   43.00   1.0000   60.0000
omega____ theta____ kappa____ phi______ frames
    -       21.9518  -57.0000 -120.0000 90

#__ type_ start__ end____ width___ exp.time_
  3 omega   -4.00   94.00   1.0000   60.0000
omega____ theta____ kappa____ phi______ frames
    -       21.9518   38.0000 -180.0000 98

#__ type_ start__ end____ width___ exp.time_
  4 omega  -50.00   47.00   1.0000   60.0000
omega____ theta____ kappa____ phi______ frames
    -       21.9518  -38.0000    0.0000 97

#__ type_ start__ end____ width___ exp.time_
  5 omega    5.00   87.00   1.0000   60.0000
omega____ theta____ kappa____ phi______ frames
    -       21.9518 -137.0000   -6.0000 82

#__ type_ start__ end____ width___ exp.time_
  6 omega  -88.00    2.00   1.0000   60.0000
omega____ theta____ kappa____ phi______ frames
    -      -19.2955  -57.0000 -120.0000 90

#__ type_ start__ end____ width___ exp.time_
  7 omega  -25.00   23.00   1.0000   60.0000
omega____ theta____ kappa____ phi______ frames
    -      -19.2955  -99.0000    0.0000 48

#__ type_ start__ end____ width___ exp.time_
  8 omega   32.00   98.00   1.0000   60.0000
omega____ theta____ kappa____ phi______ frames
    -       21.9518 -179.0000 -120.0000 66

#__ type_ start__ end____ width___ exp.time_
  9 omega    1.00   91.00   1.0000   60.0000
omega____ theta____ kappa____ phi______ frames
    -       21.9518   57.0000   60.0000 90

#__ type_ start__ end____ width___ exp.time_
 10 omega  -22.00   95.00   1.0000   60.0000
omega____ theta____ kappa____ phi______ frames
    -       21.9518   19.0000   30.0000 117

#__ type_ start__ end____ width___ exp.time_
 11 omega  -95.00  -34.00   1.0000   60.0000
omega____ theta____ kappa____ phi______ frames
    -      -19.2955 -179.0000   90.0000 61

#__ type_ start__ end____ width___ exp.time_
 12 omega  -95.00  -48.00   1.0000   60.0000
omega____ theta____ kappa____ phi______ frames
    -      -19.2955 -179.0000  -90.0000 47

#__ type_ start__ end____ width___ exp.time_
 13 omega    1.00   91.00   1.0000   60.0000
omega____ theta____ kappa____ phi______ frames
    -       21.9518   57.0000 -120.0000 90

#__ type_ start__ end____ width___ exp.time_
 14 omega    1.00   84.00   1.0000   60.0000
omega____ theta____ kappa____ phi______ frames
    -       21.9518 -132.0000  170.0000 83
;
_diffrn_measurement_device       'four-circle diffractometer'
_diffrn_measurement_device_type  'Xcalibur, Eos'
_diffrn_measurement_method       '\w scans'
_diffrn_orient_matrix_UB_11      -0.0277926000
_diffrn_orient_matrix_UB_12      -0.0246688000
_diffrn_orient_matrix_UB_13      -0.0251359000
_diffrn_orient_matrix_UB_21      0.0357536000
_diffrn_orient_matrix_UB_22      0.0317469000
_diffrn_orient_matrix_UB_23      -0.0118156000
_diffrn_orient_matrix_UB_31      0.0375592000
_diffrn_orient_matrix_UB_32      -0.0354066000
_diffrn_orient_matrix_UB_33      -0.0004158000
_diffrn_radiation_monochromator  graphite
_diffrn_radiation_probe          x-ray
_diffrn_radiation_type           MoK\a
_diffrn_radiation_wavelength     0.71073
_diffrn_source                   'Enhance (Mo) X-ray Source'
_diffrn_special_details          ?
_reflns_Friedel_coverage         0.000
_reflns_Friedel_fraction_full    .
_reflns_Friedel_fraction_max     .
_reflns_number_gt                14255
_reflns_number_total             19379
_reflns_odcompleteness_completeness 99.88
_reflns_odcompleteness_iscentric 1
_reflns_odcompleteness_theta     27.42
_reflns_special_details          
;
 Reflections were merged by SHELXL according to the crystal
 class for the calculation of statistics and refinement.
 
 Structure factors included contributions from the .fab file.
 
 _reflns_Friedel_fraction is defined as the number of unique
 Friedel pairs measured divided by the number that would be
 possible theoretically, ignoring centric projections and
 systematic absences.
;
_reflns_threshold_expression     'I > 2\s(I)'
_computing_cell_refinement       
;
CrysAlisPro, Agilent Technologies,
Version 1.171.37.34 (release 22-05-2014 CrysAlis171 .NET)
(compiled May 22 2014,16:03:01)
;
_computing_data_collection       
;
CrysAlisPro, Agilent Technologies,
Version 1.171.37.34 (release 22-05-2014 CrysAlis171 .NET)
(compiled May 22 2014,16:03:01)
;
_computing_data_reduction        
;
CrysAlisPro, Agilent Technologies,
Version 1.171.37.34 (release 22-05-2014 CrysAlis171 .NET)
(compiled May 22 2014,16:03:01)
;
_computing_molecular_graphics    'Olex2 (Dolomanov et al., 2009)'
_computing_publication_material  'Olex2 (Dolomanov et al., 2009)'
_computing_structure_refinement  'ShelXL (Sheldrick, 2015)'
_computing_structure_solution    'SIR2004 (Burla et al., 2007)'
_refine_diff_density_max         1.459
_refine_diff_density_min         -1.022
_refine_diff_density_rms         0.129
_refine_ls_extinction_coef       .
_refine_ls_extinction_method     none
_refine_ls_goodness_of_fit_ref   1.013
_refine_ls_hydrogen_treatment    constr
_refine_ls_matrix_type           full
_refine_ls_number_parameters     724
_refine_ls_number_reflns         19379
_refine_ls_number_restraints     0
_refine_ls_R_factor_all          0.0715
_refine_ls_R_factor_gt           0.0442
_refine_ls_restrained_S_all      1.013
_refine_ls_shift/su_max          0.004
_refine_ls_shift/su_mean         0.000
_refine_ls_structure_factor_coef Fsqd
_refine_ls_weighting_details     
'w=1/[\s^2^(Fo^2^)+(0.0377P)^2^] where P=(Fo^2^+2Fc^2^)/3'
_refine_ls_weighting_scheme      calc
_refine_ls_wR_factor_gt          0.0859
_refine_ls_wR_factor_ref         0.0929
_refine_special_details          ', SQUEEZE'
_olex2_refinement_description    
;
1. Fixed Uiso
 At 1.2 times of:
  All C(H) groups
 At 1.5 times of:
  All C(H,H,H) groups
2.a Aromatic/amide H refined with riding coordinates:
 C26(H26), C65(H65), C49(H49), C13(H13), C51(H51), C28(H28), C19(H19),
 C66(H66), C61(H61), C69(H69), C23(H23), C60(H60), C45(H45), C3(H3), C43(H43),
 C40(H40), C68(H68), C36(H36), C44(H44), C5(H5), C14(H14), C67(H67), C39(H39),
 C20(H20), C37(H37), C16(H16), C38(H38), C21(H21), C59(H59), C42(H42), C17(H17),
  C46(H46), C63(H63), C62(H62), C15(H15), C22(H22)
2.b Idealised Me refined as rotating group:
 C8(H8A,H8B,H8C), C54(H54A,H54B,H54C), C55(H55A,H55B,H55C), C9(H9A,H9B,H9C),
 C34(H34A,H34B,H34C), C32(H32A,H32B,H32C), C31(H31A,H31B,H31C), C57(H57A,H57B,
 H57C), C56(H56A,H56B,H56C), C11(H11A,H11B,H11C), C33(H33A,H33B,H33C), C10(H10A,
 H10B,H10C)
;
_atom_sites_solution_hydrogens   geom
_atom_sites_solution_primary     ?
_atom_sites_solution_secondary   ?
loop_
_atom_site_label
_atom_site_type_symbol
_atom_site_fract_x
_atom_site_fract_y
_atom_site_fract_z
_atom_site_U_iso_or_equiv
_atom_site_adp_type
_atom_site_occupancy
_atom_site_site_symmetry_order
_atom_site_calc_flag
_atom_site_refinement_flags_posn
_atom_site_refinement_flags_adp
_atom_site_refinement_flags_occupancy
_atom_site_disorder_assembly
_atom_site_disorder_group
I2 I 0.84016(3) 0.34179(3) 0.69299(2) 0.02254(8) Uani 1 1 d . . . . .
Rh1 Rh 0.65621(3) 0.24265(3) 0.72126(2) 0.01503(9) Uani 1 1 d . . . . .
I1 I 0.66060(5) 0.67256(3) 0.73811(2) 0.05354(13) Uani 1 1 d . . . . .
P3 P 0.58917(10) 0.19627(9) 0.63001(5) 0.0168(3) Uani 1 1 d . . . . .
P2 P 0.48623(10) 0.18520(10) 0.74355(5) 0.0177(3) Uani 1 1 d . . . . .
P1 P 0.75969(11) 0.26746(10) 0.80872(5) 0.0200(3) Uani 1 1 d . . . . .
O3 O 0.6169(3) 0.4260(2) 0.64331(12) 0.0174(7) Uani 1 1 d . . . . .
O1 O 0.6711(3) 0.4574(3) 0.81094(12) 0.0226(8) Uani 1 1 d . . . . .
O2 O 0.4599(3) 0.3981(2) 0.72533(13) 0.0207(8) Uani 1 1 d . . . . .
C58 C 0.4403(4) 0.1592(4) 0.60414(17) 0.0173(10) Uani 1 1 d . . . . .
C25 C 0.3618(4) 0.2314(4) 0.71377(18) 0.0187(11) Uani 1 1 d . . . . .
C47 C 0.6344(4) 0.3850(4) 0.59525(18) 0.0195(11) Uani 1 1 d . . . . .
C48 C 0.6267(4) 0.2789(4) 0.58307(19) 0.0191(11) Uani 1 1 d . . . . .
C24 C 0.3634(4) 0.3350(4) 0.71138(19) 0.0193(11) Uani 1 1 d . . . . .
C12 C 0.9050(4) 0.3324(4) 0.81988(19) 0.0252(12) Uani 1 1 d . . . . .
C41 C 0.4510(4) 0.0463(4) 0.72914(19) 0.0203(11) Uani 1 1 d . . . . .
C26 C 0.2618(4) 0.1649(4) 0.69837(18) 0.0213(11) Uani 1 1 d . . . . .
H26 H 0.2614 0.0949 0.6988 0.026 Uiso 1 1 calc R . . . .
C1 C 0.6772(4) 0.4292(4) 0.85890(18) 0.0214(11) Uani 1 1 d . . . . .
C65 C 0.7464(4) 0.0649(4) 0.6397(2) 0.0238(11) Uani 1 1 d . . . . .
H65 H 0.7811 0.1133 0.6696 0.029 Uiso 1 1 calc R . . . .
C49 C 0.6362(4) 0.2341(4) 0.53281(18) 0.0204(11) Uani 1 1 d . . . . .
H49 H 0.6314 0.1628 0.5249 0.024 Uiso 1 1 calc R . . . .
C52 C 0.6594(4) 0.4442(4) 0.55770(19) 0.0211(11) Uani 1 1 d . . . . .
C64 C 0.6500(4) 0.0820(4) 0.60950(18) 0.0175(10) Uani 1 1 d . . . . .
C50 C 0.6523(4) 0.2896(4) 0.49459(19) 0.0225(11) Uani 1 1 d . . . . .
C13 C 0.9867(5) 0.2789(5) 0.8033(2) 0.0329(13) Uani 1 1 d . . . . .
H13 H 0.9671 0.2107 0.7860 0.039 Uiso 1 1 calc R . . . .
C51 C 0.6663(4) 0.3933(4) 0.5081(2) 0.0259(12) Uani 1 1 d . . . . .
H51 H 0.6815 0.4324 0.4820 0.031 Uiso 1 1 calc R . . . .
C35 C 0.4678(4) 0.2076(4) 0.81261(19) 0.0237(11) Uani 1 1 d . . . . .
C53 C 0.6816(5) 0.5596(4) 0.5698(2) 0.0328(14) Uani 1 1 d . . . . .
C7 C 0.6200(5) 0.5971(4) 0.8993(2) 0.0345(14) Uani 1 1 d . . . . .
C28 C 0.1682(4) 0.3001(4) 0.6814(2) 0.0260(12) Uani 1 1 d . . . . .
H28 H 0.1005 0.3234 0.6710 0.031 Uiso 1 1 calc R . . . .
C8 C 0.5107(5) 0.5861(5) 0.8590(2) 0.0405(15) Uani 1 1 d . . . . .
H8A H 0.5239 0.5581 0.8239 0.061 Uiso 1 1 calc GR . . . .
H8B H 0.4879 0.6525 0.8585 0.061 Uiso 1 1 calc GR . . . .
H8C H 0.4519 0.5407 0.8692 0.061 Uiso 1 1 calc GR . . . .
C54 C 0.7844(5) 0.5935(4) 0.6123(2) 0.0411(15) Uani 1 1 d . . . . .
H54A H 0.7713 0.5664 0.6439 0.062 Uiso 1 1 calc GR . . . .
H54B H 0.7991 0.6675 0.6206 0.062 Uiso 1 1 calc GR . . . .
H54C H 0.8486 0.5684 0.5995 0.062 Uiso 1 1 calc GR . . . .
C18 C 0.7835(4) 0.1459(4) 0.8269(2) 0.0252(12) Uani 1 1 d . . . . .
C19 C 0.7286(5) 0.0577(4) 0.7948(2) 0.0350(14) Uani 1 1 d . . . . .
H19 H 0.6801 0.0615 0.7639 0.042 Uiso 1 1 calc R . . . .
C55 C 0.5801(5) 0.6021(4) 0.5877(2) 0.0401(15) Uani 1 1 d . . . . .
H55A H 0.5155 0.5795 0.5601 0.060 Uiso 1 1 calc GR . . . .
H55B H 0.5957 0.6761 0.5946 0.060 Uiso 1 1 calc GR . . . .
H55C H 0.5646 0.5777 0.6197 0.060 Uiso 1 1 calc GR . . . .
C66 C 0.7914(5) -0.0221(4) 0.6264(2) 0.0375(15) Uani 1 1 d . . . . .
H66 H 0.8562 -0.0330 0.6476 0.045 Uiso 1 1 calc R . . . .
C29 C 0.2630(4) 0.3702(4) 0.6942(2) 0.0234(11) Uani 1 1 d . . . . .
C61 C 0.2166(4) 0.1123(4) 0.5602(2) 0.0316(13) Uani 1 1 d . . . . .
H61 H 0.1410 0.0959 0.5443 0.038 Uiso 1 1 calc R . . . .
C27 C 0.1638(4) 0.1983(4) 0.6826(2) 0.0260(12) Uani 1 1 d . . . . .
C69 C 0.6027(4) 0.0088(4) 0.56551(19) 0.0246(12) Uani 1 1 d . . . . .
H69 H 0.5380 0.0187 0.5439 0.030 Uiso 1 1 calc R . . . .
C6 C 0.6534(4) 0.4933(4) 0.9028(2) 0.0282(13) Uani 1 1 d . . . . .
C23 C 0.8590(5) 0.1376(5) 0.8710(2) 0.0329(14) Uani 1 1 d . . . . .
H23 H 0.8999 0.1966 0.8932 0.039 Uiso 1 1 calc R . . . .
C30 C 0.2606(4) 0.4819(4) 0.6895(2) 0.0304(13) Uani 1 1 d . . . . .
C9 C 0.7158(5) 0.6671(5) 0.8839(2) 0.0437(16) Uani 1 1 d . . . . .
H9A H 0.7347 0.6355 0.8507 0.066 Uiso 1 1 calc GR . . . .
H9B H 0.7809 0.6780 0.9113 0.066 Uiso 1 1 calc GR . . . .
H9C H 0.6922 0.7321 0.8799 0.066 Uiso 1 1 calc GR . . . .
C60 C 0.2724(4) 0.0372(4) 0.5760(2) 0.0333(13) Uani 1 1 d . . . . .
H60 H 0.2351 -0.0302 0.5717 0.040 Uiso 1 1 calc R . . . .
C34 C 0.0581(4) 0.1248(4) 0.6671(2) 0.0384(15) Uani 1 1 d . . . . .
H34A H 0.0720 0.0578 0.6734 0.058 Uiso 1 1 calc GR . . . .
H34B H 0.0304 0.1214 0.6299 0.058 Uiso 1 1 calc GR . . . .
H34C H 0.0027 0.1471 0.6880 0.058 Uiso 1 1 calc GR . . . .
C45 C 0.3439(5) -0.1116(5) 0.7380(2) 0.0423(16) Uani 1 1 d . . . . .
H45 H 0.2834 -0.1465 0.7504 0.051 Uiso 1 1 calc R . . . .
C32 C 0.3071(5) 0.5522(4) 0.7418(2) 0.0391(15) Uani 1 1 d . . . . .
H32A H 0.2637 0.5342 0.7686 0.059 Uiso 1 1 calc GR . . . .
H32B H 0.3027 0.6223 0.7378 0.059 Uiso 1 1 calc GR . . . .
H32C H 0.3847 0.5451 0.7523 0.059 Uiso 1 1 calc GR . . . .
C4 C 0.6937(5) 0.3657(5) 0.9565(2) 0.0331(14) Uani 1 1 d . . . . .
C3 C 0.7167(4) 0.3043(4) 0.9127(2) 0.0290(13) Uani 1 1 d . . . . .
H3 H 0.7366 0.2398 0.9157 0.035 Uiso 1 1 calc R . . . .
C43 C 0.4963(5) -0.1139(4) 0.6906(2) 0.0337(14) Uani 1 1 d . . . . .
H43 H 0.5420 -0.1503 0.6709 0.040 Uiso 1 1 calc R . . . .
C31 C 0.3287(5) 0.5092(5) 0.6463(2) 0.0447(17) Uani 1 1 d . . . . .
H31A H 0.4042 0.4944 0.6547 0.067 Uiso 1 1 calc GR . . . .
H31B H 0.3315 0.5812 0.6448 0.067 Uiso 1 1 calc GR . . . .
H31C H 0.2933 0.4691 0.6124 0.067 Uiso 1 1 calc GR . . . .
C40 C 0.4233(5) 0.2921(4) 0.8334(2) 0.0331(14) Uani 1 1 d . . . . .
H40 H 0.4071 0.3410 0.8123 0.040 Uiso 1 1 calc R . . . .
C68 C 0.6490(5) -0.0776(4) 0.5531(2) 0.0311(13) Uani 1 1 d . . . . .
H68 H 0.6148 -0.1271 0.5236 0.037 Uiso 1 1 calc R . . . .
C36 C 0.4932(5) 0.1396(4) 0.8449(2) 0.0304(13) Uani 1 1 d . . . . .
H36 H 0.5256 0.0829 0.8321 0.036 Uiso 1 1 calc R . . . .
C44 C 0.4101(6) -0.1654(4) 0.7095(2) 0.0446(16) Uani 1 1 d . . . . .
H44 H 0.3966 -0.2372 0.7030 0.053 Uiso 1 1 calc R . . . .
C57 C 0.6562(5) 0.2381(4) 0.43907(19) 0.0329(14) Uani 1 1 d . . . . .
H57A H 0.7195 0.2013 0.4393 0.049 Uiso 1 1 calc GR . . . .
H57B H 0.6641 0.2892 0.4165 0.049 Uiso 1 1 calc GR . . . .
H57C H 0.5874 0.1907 0.4257 0.049 Uiso 1 1 calc GR . . . .
C5 C 0.6633(4) 0.4575(5) 0.9497(2) 0.0335(14) Uani 1 1 d . . . . .
H5 H 0.6481 0.4996 0.9795 0.040 Uiso 1 1 calc R . . . .
C14 C 1.0964(5) 0.3250(6) 0.8121(2) 0.0462(17) Uani 1 1 d . . . . .
H14 H 1.1517 0.2877 0.8010 0.055 Uiso 1 1 calc R . . . .
C67 C 0.7445(5) -0.0925(4) 0.5833(2) 0.0395(15) Uani 1 1 d . . . . .
H67 H 0.7772 -0.1511 0.5741 0.047 Uiso 1 1 calc R . . . .
C39 C 0.4032(5) 0.3043(5) 0.8840(2) 0.0419(16) Uani 1 1 d . . . . .
H39 H 0.3742 0.3624 0.8980 0.050 Uiso 1 1 calc R . . . .
C20 C 0.7434(5) -0.0360(5) 0.8071(3) 0.0519(19) Uani 1 1 d . . . . .
H20 H 0.7035 -0.0957 0.7852 0.062 Uiso 1 1 calc R . . . .
C56 C 0.7060(7) 0.6060(5) 0.5215(2) 0.060(2) Uani 1 1 d . . . . .
H56A H 0.7716 0.5824 0.5095 0.090 Uiso 1 1 calc GR . . . .
H56B H 0.7197 0.6798 0.5310 0.090 Uiso 1 1 calc GR . . . .
H56C H 0.6422 0.5852 0.4934 0.090 Uiso 1 1 calc GR . . . .
C37 C 0.4717(5) 0.1535(5) 0.8958(2) 0.0388(15) Uani 1 1 d . . . . .
H37 H 0.4904 0.1065 0.9177 0.047 Uiso 1 1 calc R . . . .
C16 C 1.0466(5) 0.4759(5) 0.8523(3) 0.0491(17) Uani 1 1 d . . . . .
H16 H 1.0669 0.5442 0.8694 0.059 Uiso 1 1 calc R . . . .
C11 C 0.7005(6) 0.3295(5) 1.0085(2) 0.0482(18) Uani 1 1 d . . . . .
H11A H 0.6264 0.2995 1.0131 0.072 Uiso 1 1 calc GR . . . .
H11B H 0.7293 0.3868 1.0369 0.072 Uiso 1 1 calc GR . . . .
H11C H 0.7502 0.2788 1.0093 0.072 Uiso 1 1 calc GR . . . .
C38 C 0.4246(5) 0.2332(5) 0.9149(2) 0.0438(16) Uani 1 1 d . . . . .
H38 H 0.4064 0.2401 0.9493 0.053 Uiso 1 1 calc R . . . .
C21 C 0.8161(5) -0.0428(5) 0.8511(3) 0.0516(19) Uani 1 1 d . . . . .
H21 H 0.8260 -0.1070 0.8596 0.062 Uiso 1 1 calc R . . . .
C33 C 0.1423(5) 0.5030(5) 0.6733(3) 0.0534(19) Uani 1 1 d . . . . .
H33A H 0.1114 0.4636 0.6386 0.080 Uiso 1 1 calc GR . . . .
H33B H 0.1444 0.5751 0.6723 0.080 Uiso 1 1 calc GR . . . .
H33C H 0.0958 0.4837 0.6988 0.080 Uiso 1 1 calc GR . . . .
U1 U 0.63267(2) 0.44366(2) 0.72707(2) 0.01737(5) Uani 1 1 d . . . . .
C59 C 0.3837(4) 0.0618(4) 0.59820(19) 0.0217(11) Uani 1 1 d . . . . .
H59 H 0.4219 0.0106 0.6096 0.026 Uiso 1 1 calc R . . . .
C42 C 0.5156(4) -0.0103(4) 0.70031(19) 0.0242(12) Uani 1 1 d . . . . .
H42 H 0.5749 0.0240 0.6869 0.029 Uiso 1 1 calc R . . . .
C2 C 0.7107(4) 0.3373(4) 0.86438(18) 0.0209(11) Uani 1 1 d . . . . .
C17 C 0.9371(5) 0.4317(5) 0.8441(2) 0.0377(15) Uani 1 1 d . . . . .
H17 H 0.8828 0.4701 0.8553 0.045 Uiso 1 1 calc R . . . .
C46 C 0.3656(5) -0.0063(4) 0.7488(2) 0.0312(13) Uani 1 1 d . . . . .
H46 H 0.3218 0.0299 0.7698 0.037 Uiso 1 1 calc R . . . .
C63 C 0.3816(4) 0.2347(4) 0.58844(18) 0.0227(11) Uani 1 1 d . . . . .
H63 H 0.4186 0.3020 0.5923 0.027 Uiso 1 1 calc R . . . .
C62 C 0.2696(4) 0.2109(4) 0.5674(2) 0.0275(13) Uani 1 1 d . . . . .
H62 H 0.2296 0.2623 0.5579 0.033 Uiso 1 1 calc R . . . .
C15 C 1.1263(5) 0.4234(6) 0.8364(3) 0.0530(19) Uani 1 1 d . . . . .
H15 H 1.2017 0.4546 0.8422 0.064 Uiso 1 1 calc R . . . .
C10 C 0.5959(6) 0.6498(5) 0.9516(2) 0.0509(18) Uani 1 1 d . . . . .
H10A H 0.5793 0.7174 0.9481 0.076 Uiso 1 1 calc GR . . . .
H10B H 0.6608 0.6554 0.9786 0.076 Uiso 1 1 calc GR . . . .
H10C H 0.5320 0.6103 0.9614 0.076 Uiso 1 1 calc GR . . . .
C22 C 0.8730(5) 0.0424(5) 0.8820(2) 0.0428(16) Uani 1 1 d . . . . .
H22 H 0.9238 0.0372 0.9118 0.051 Uiso 1 1 calc R . . . .

loop_
_atom_site_aniso_label
_atom_site_aniso_U_11
_atom_site_aniso_U_22
_atom_site_aniso_U_33
_atom_site_aniso_U_23
_atom_site_aniso_U_13
_atom_site_aniso_U_12
I2 0.01788(17) 0.02730(19) 0.02259(18) 0.00530(15) 0.00493(14) 0.00121(14)
Rh1 0.01604(19) 0.01418(19) 0.01458(19) 0.00152(15) 0.00261(15) 0.00232(15)
I1 0.1012(4) 0.0162(2) 0.0414(3) 0.00141(18) 0.0124(3) 0.0057(2)
P3 0.0199(7) 0.0150(6) 0.0156(6) 0.0024(5) 0.0028(5) 0.0031(5)
P2 0.0191(7) 0.0167(7) 0.0174(7) 0.0035(5) 0.0046(5) 0.0013(5)
P1 0.0208(7) 0.0212(7) 0.0167(7) 0.0015(5) 0.0012(5) 0.0026(6)
O3 0.0203(18) 0.0164(18) 0.0146(17) 0.0034(14) 0.0015(14) 0.0002(14)
O1 0.027(2) 0.023(2) 0.0157(18) -0.0021(15) 0.0013(15) 0.0041(16)
O2 0.0149(17) 0.0193(19) 0.029(2) 0.0069(16) 0.0036(15) 0.0023(15)
C58 0.019(3) 0.021(3) 0.013(2) 0.003(2) 0.003(2) 0.004(2)
C25 0.018(3) 0.023(3) 0.016(3) 0.004(2) 0.007(2) 0.007(2)
C47 0.018(3) 0.023(3) 0.016(3) 0.004(2) -0.001(2) 0.003(2)
C48 0.018(3) 0.020(3) 0.022(3) 0.010(2) 0.006(2) 0.002(2)
C24 0.016(2) 0.020(3) 0.022(3) 0.000(2) 0.006(2) 0.002(2)
C12 0.025(3) 0.032(3) 0.018(3) 0.006(2) 0.004(2) -0.002(2)
C41 0.022(3) 0.015(3) 0.022(3) 0.003(2) -0.001(2) -0.001(2)
C26 0.023(3) 0.017(3) 0.022(3) 0.003(2) 0.007(2) -0.003(2)
C1 0.023(3) 0.023(3) 0.013(3) -0.004(2) 0.001(2) -0.004(2)
C65 0.021(3) 0.020(3) 0.030(3) 0.004(2) 0.006(2) 0.000(2)
C49 0.024(3) 0.017(3) 0.018(3) 0.003(2) 0.002(2) 0.000(2)
C52 0.024(3) 0.021(3) 0.020(3) 0.008(2) 0.005(2) 0.002(2)
C64 0.020(3) 0.016(3) 0.018(3) 0.005(2) 0.006(2) 0.002(2)
C50 0.022(3) 0.022(3) 0.022(3) 0.001(2) 0.004(2) 0.001(2)
C13 0.032(3) 0.040(4) 0.027(3) 0.008(3) 0.005(3) 0.004(3)
C51 0.028(3) 0.026(3) 0.028(3) 0.014(2) 0.011(2) 0.003(2)
C35 0.023(3) 0.025(3) 0.023(3) 0.004(2) 0.005(2) 0.000(2)
C53 0.052(4) 0.019(3) 0.028(3) 0.007(2) 0.013(3) 0.000(3)
C7 0.039(4) 0.031(3) 0.028(3) -0.012(3) 0.002(3) 0.008(3)
C28 0.017(3) 0.032(3) 0.030(3) 0.002(2) 0.004(2) 0.009(2)
C8 0.043(4) 0.040(4) 0.035(4) -0.003(3) 0.001(3) 0.009(3)
C54 0.040(4) 0.028(3) 0.049(4) -0.003(3) 0.014(3) -0.014(3)
C18 0.027(3) 0.025(3) 0.027(3) 0.010(2) 0.006(2) 0.007(2)
C19 0.040(4) 0.022(3) 0.040(4) 0.001(3) -0.005(3) 0.007(3)
C55 0.059(4) 0.020(3) 0.041(4) 0.009(3) -0.002(3) 0.007(3)
C66 0.022(3) 0.028(3) 0.060(4) 0.001(3) -0.001(3) 0.010(3)
C29 0.021(3) 0.023(3) 0.028(3) 0.006(2) 0.005(2) 0.005(2)
C61 0.021(3) 0.046(4) 0.025(3) 0.002(3) -0.001(2) 0.005(3)
C27 0.017(3) 0.031(3) 0.027(3) -0.002(2) 0.004(2) 0.003(2)
C69 0.030(3) 0.025(3) 0.018(3) 0.005(2) 0.003(2) 0.002(2)
C6 0.024(3) 0.033(3) 0.025(3) -0.002(2) 0.000(2) 0.005(2)
C23 0.032(3) 0.041(4) 0.026(3) 0.008(3) 0.002(2) 0.008(3)
C30 0.026(3) 0.025(3) 0.043(4) 0.008(3) 0.008(3) 0.009(2)
C9 0.049(4) 0.036(4) 0.041(4) -0.004(3) 0.005(3) 0.004(3)
C60 0.029(3) 0.033(3) 0.035(3) 0.004(3) 0.003(3) -0.002(3)
C34 0.024(3) 0.037(4) 0.052(4) 0.007(3) 0.005(3) -0.001(3)
C45 0.048(4) 0.033(4) 0.048(4) 0.017(3) 0.018(3) -0.007(3)
C32 0.047(4) 0.026(3) 0.049(4) 0.003(3) 0.016(3) 0.014(3)
C4 0.037(3) 0.045(4) 0.018(3) 0.002(3) 0.008(2) 0.011(3)
C3 0.030(3) 0.036(3) 0.021(3) 0.005(2) 0.002(2) 0.006(3)
C43 0.049(4) 0.025(3) 0.025(3) -0.001(2) -0.001(3) 0.009(3)
C31 0.058(4) 0.040(4) 0.043(4) 0.023(3) 0.014(3) 0.011(3)
C40 0.039(3) 0.034(3) 0.027(3) 0.003(3) 0.010(3) 0.006(3)
C68 0.044(4) 0.014(3) 0.032(3) -0.006(2) 0.009(3) 0.001(3)
C36 0.035(3) 0.033(3) 0.026(3) 0.006(3) 0.011(3) 0.007(3)
C44 0.066(5) 0.016(3) 0.049(4) 0.008(3) 0.007(4) -0.004(3)
C57 0.048(4) 0.037(3) 0.014(3) 0.006(2) 0.004(3) 0.006(3)
C5 0.030(3) 0.050(4) 0.013(3) -0.013(3) 0.003(2) 0.002(3)
C14 0.029(3) 0.071(5) 0.043(4) 0.018(4) 0.010(3) 0.009(4)
C67 0.036(4) 0.024(3) 0.060(4) 0.002(3) 0.011(3) 0.010(3)
C39 0.043(4) 0.052(4) 0.027(3) -0.007(3) 0.011(3) 0.005(3)
C20 0.050(4) 0.026(4) 0.071(5) -0.001(3) -0.012(4) 0.006(3)
C56 0.119(7) 0.024(3) 0.037(4) 0.010(3) 0.026(4) -0.010(4)
C37 0.048(4) 0.044(4) 0.027(3) 0.016(3) 0.007(3) 0.003(3)
C16 0.044(4) 0.047(4) 0.050(4) 0.007(3) 0.001(3) -0.011(3)
C11 0.059(4) 0.064(5) 0.026(3) 0.010(3) 0.013(3) 0.016(4)
C38 0.050(4) 0.060(5) 0.020(3) 0.000(3) 0.017(3) -0.002(3)
C21 0.050(4) 0.035(4) 0.073(5) 0.027(4) -0.002(4) 0.010(3)
C33 0.037(4) 0.032(4) 0.094(6) 0.021(4) 0.001(4) 0.011(3)
U1 0.01912(10) 0.01384(10) 0.01839(10) 0.00076(7) 0.00371(7) 0.00150(7)
C59 0.026(3) 0.020(3) 0.020(3) 0.005(2) 0.002(2) 0.005(2)
C42 0.031(3) 0.022(3) 0.022(3) 0.008(2) 0.003(2) 0.008(2)
C2 0.016(3) 0.027(3) 0.017(3) 0.000(2) 0.003(2) 0.001(2)
C17 0.038(4) 0.035(4) 0.038(4) 0.007(3) 0.002(3) 0.002(3)
C46 0.036(3) 0.024(3) 0.036(3) 0.011(3) 0.009(3) 0.004(3)
C63 0.032(3) 0.019(3) 0.020(3) 0.008(2) 0.009(2) 0.006(2)
C62 0.021(3) 0.034(3) 0.033(3) 0.012(3) 0.006(2) 0.013(3)
C15 0.032(4) 0.072(5) 0.054(5) 0.025(4) 0.005(3) -0.011(4)
C10 0.065(5) 0.041(4) 0.043(4) -0.014(3) 0.012(3) 0.019(4)
C22 0.044(4) 0.044(4) 0.047(4) 0.028(3) 0.001(3) 0.015(3)

_geom_special_details            
;
 All esds (except the esd in the dihedral angle between two l.s. planes)
 are estimated using the full covariance matrix.  The cell esds are taken
 into account individually in the estimation of esds in distances, angles
 and torsion angles; correlations between esds in cell parameters are only
 used when they are defined by crystal symmetry.  An approximate (isotropic)
 treatment of cell esds is used for estimating esds involving l.s. planes.
;
loop_
_geom_bond_atom_site_label_1
_geom_bond_atom_site_label_2
_geom_bond_distance
_geom_bond_site_symmetry_2
_geom_bond_publ_flag
I2 Rh1 2.7297(5) . ?
I2 U1 3.2265(4) . ?
Rh1 P3 2.3767(13) . ?
Rh1 P2 2.3184(13) . ?
Rh1 P1 2.4158(13) . ?
Rh1 U1 2.7630(4) . ?
I1 U1 3.0428(4) . ?
P3 C58 1.841(5) . ?
P3 C48 1.850(5) . ?
P3 C64 1.848(5) . ?
P2 C25 1.852(5) . ?
P2 C41 1.844(5) . ?
P2 C35 1.837(5) . ?
P1 C12 1.852(5) . ?
P1 C18 1.834(5) . ?
P1 C2 1.830(5) . ?
O3 C47 1.352(5) . ?
O3 U1 2.148(3) . ?
O1 C1 1.363(5) . ?
O1 U1 2.156(3) . ?
O2 C24 1.340(6) . ?
O2 U1 2.129(3) . ?
C58 C59 1.386(7) . ?
C58 C63 1.409(6) . ?
C25 C24 1.414(7) . ?
C25 C26 1.398(7) . ?
C47 C48 1.412(7) . ?
C47 C52 1.403(6) . ?
C48 C49 1.389(7) . ?
C24 C29 1.425(6) . ?
C12 C13 1.394(7) . ?
C12 C17 1.378(8) . ?
C41 C42 1.392(6) . ?
C41 C46 1.395(7) . ?
C26 H26 0.9500 . ?
C26 C27 1.378(6) . ?
C1 C6 1.419(7) . ?
C1 C2 1.386(7) . ?
C65 H65 0.9500 . ?
C65 C64 1.401(6) . ?
C65 C66 1.386(7) . ?
C49 H49 0.9500 . ?
C49 C50 1.361(6) . ?
C52 C51 1.392(7) . ?
C52 C53 1.528(7) . ?
C64 C69 1.402(7) . ?
C50 C51 1.378(7) . ?
C50 C57 1.523(7) . ?
C13 H13 0.9500 . ?
C13 C14 1.386(8) . ?
C51 H51 0.9500 . ?
C35 C40 1.402(7) . ?
C35 C36 1.380(7) . ?
C53 C54 1.537(8) . ?
C53 C55 1.542(8) . ?
C53 C56 1.544(7) . ?
C7 C8 1.570(8) . ?
C7 C6 1.530(7) . ?
C7 C9 1.552(9) . ?
C7 C10 1.529(7) . ?
C28 H28 0.9500 . ?
C28 C29 1.373(7) . ?
C28 C27 1.381(7) . ?
C8 H8A 0.9800 . ?
C8 H8B 0.9800 . ?
C8 H8C 0.9800 . ?
C54 H54A 0.9800 . ?
C54 H54B 0.9800 . ?
C54 H54C 0.9800 . ?
C18 C19 1.385(8) . ?
C18 C23 1.410(7) . ?
C19 H19 0.9500 . ?
C19 C20 1.387(8) . ?
C55 H55A 0.9800 . ?
C55 H55B 0.9800 . ?
C55 H55C 0.9800 . ?
C66 H66 0.9500 . ?
C66 C67 1.366(8) . ?
C29 C30 1.542(7) . ?
C61 H61 0.9500 . ?
C61 C60 1.385(7) . ?
C61 C62 1.382(8) . ?
C27 C34 1.498(7) . ?
C69 H69 0.9500 . ?
C69 C68 1.383(7) . ?
C6 C5 1.385(7) . ?
C23 H23 0.9500 . ?
C23 C22 1.392(8) . ?
C30 C32 1.534(8) . ?
C30 C31 1.556(7) . ?
C30 C33 1.537(7) . ?
C9 H9A 0.9800 . ?
C9 H9B 0.9800 . ?
C9 H9C 0.9800 . ?
C60 H60 0.9500 . ?
C60 C59 1.391(7) . ?
C34 H34A 0.9800 . ?
C34 H34B 0.9800 . ?
C34 H34C 0.9800 . ?
C45 H45 0.9500 . ?
C45 C44 1.382(8) . ?
C45 C46 1.396(8) . ?
C32 H32A 0.9800 . ?
C32 H32B 0.9800 . ?
C32 H32C 0.9800 . ?
C4 C3 1.395(7) . ?
C4 C5 1.376(8) . ?
C4 C11 1.513(7) . ?
C3 H3 0.9500 . ?
C3 C2 1.401(7) . ?
C43 H43 0.9500 . ?
C43 C44 1.383(8) . ?
C43 C42 1.373(7) . ?
C31 H31A 0.9800 . ?
C31 H31B 0.9800 . ?
C31 H31C 0.9800 . ?
C40 H40 0.9500 . ?
C40 C39 1.371(7) . ?
C68 H68 0.9500 . ?
C68 C67 1.381(8) . ?
C36 H36 0.9500 . ?
C36 C37 1.382(7) . ?
C44 H44 0.9500 . ?
C57 H57A 0.9800 . ?
C57 H57B 0.9800 . ?
C57 H57C 0.9800 . ?
C5 H5 0.9500 . ?
C14 H14 0.9500 . ?
C14 C15 1.367(9) . ?
C67 H67 0.9500 . ?
C39 H39 0.9500 . ?
C39 C38 1.380(8) . ?
C20 H20 0.9500 . ?
C20 C21 1.383(8) . ?
C56 H56A 0.9800 . ?
C56 H56B 0.9800 . ?
C56 H56C 0.9800 . ?
C37 H37 0.9500 . ?
C37 C38 1.355(8) . ?
C16 H16 0.9500 . ?
C16 C17 1.377(8) . ?
C16 C15 1.359(9) . ?
C11 H11A 0.9800 . ?
C11 H11B 0.9800 . ?
C11 H11C 0.9800 . ?
C38 H38 0.9500 . ?
C21 H21 0.9500 . ?
C21 C22 1.352(9) . ?
C33 H33A 0.9800 . ?
C33 H33B 0.9800 . ?
C33 H33C 0.9800 . ?
C59 H59 0.9500 . ?
C42 H42 0.9500 . ?
C17 H17 0.9500 . ?
C46 H46 0.9500 . ?
C63 H63 0.9500 . ?
C63 C62 1.390(7) . ?
C62 H62 0.9500 . ?
C15 H15 0.9500 . ?
C10 H10A 0.9800 . ?
C10 H10B 0.9800 . ?
C10 H10C 0.9800 . ?
C22 H22 0.9500 . ?

loop_
_geom_angle_atom_site_label_1
_geom_angle_atom_site_label_2
_geom_angle_atom_site_label_3
_geom_angle
_geom_angle_site_symmetry_1
_geom_angle_site_symmetry_3
_geom_angle_publ_flag
Rh1 I2 U1 54.508(10) . . ?
I2 Rh1 U1 71.944(12) . . ?
P3 Rh1 I2 85.95(3) . . ?
P3 Rh1 P1 166.16(4) . . ?
P3 Rh1 U1 95.50(3) . . ?
P2 Rh1 I2 169.45(3) . . ?
P2 Rh1 P3 92.88(5) . . ?
P2 Rh1 P1 95.92(5) . . ?
P2 Rh1 U1 97.78(3) . . ?
P1 Rh1 I2 87.30(3) . . ?
P1 Rh1 U1 93.87(3) . . ?
C58 P3 Rh1 122.03(15) . . ?
C58 P3 C48 98.8(2) . . ?
C58 P3 C64 104.0(2) . . ?
C48 P3 Rh1 121.75(17) . . ?
C64 P3 Rh1 104.44(15) . . ?
C64 P3 C48 103.4(2) . . ?
C25 P2 Rh1 118.26(16) . . ?
C41 P2 Rh1 112.60(16) . . ?
C41 P2 C25 104.9(2) . . ?
C35 P2 Rh1 119.19(17) . . ?
C35 P2 C25 99.7(2) . . ?
C35 P2 C41 99.5(2) . . ?
C12 P1 Rh1 117.81(16) . . ?
C18 P1 Rh1 110.53(18) . . ?
C18 P1 C12 99.4(2) . . ?
C2 P1 Rh1 121.06(16) . . ?
C2 P1 C12 99.2(2) . . ?
C2 P1 C18 106.1(2) . . ?
C47 O3 U1 155.3(3) . . ?
C1 O1 U1 158.4(3) . . ?
C24 O2 U1 155.0(3) . . ?
C59 C58 P3 124.1(3) . . ?
C59 C58 C63 118.5(4) . . ?
C63 C58 P3 117.4(4) . . ?
C24 C25 P2 120.9(4) . . ?
C26 C25 P2 119.4(4) . . ?
C26 C25 C24 119.4(4) . . ?
O3 C47 C48 118.2(4) . . ?
O3 C47 C52 122.1(4) . . ?
C52 C47 C48 119.7(4) . . ?
C47 C48 P3 121.8(4) . . ?
C49 C48 P3 118.4(4) . . ?
C49 C48 C47 119.5(4) . . ?
O2 C24 C25 119.1(4) . . ?
O2 C24 C29 121.4(4) . . ?
C25 C24 C29 119.5(5) . . ?
C13 C12 P1 118.8(4) . . ?
C17 C12 P1 123.3(4) . . ?
C17 C12 C13 117.9(5) . . ?
C42 C41 P2 119.7(4) . . ?
C42 C41 C46 117.5(5) . . ?
C46 C41 P2 122.7(4) . . ?
C25 C26 H26 119.2 . . ?
C27 C26 C25 121.6(5) . . ?
C27 C26 H26 119.2 . . ?
O1 C1 C6 121.2(4) . . ?
O1 C1 C2 118.4(4) . . ?
C2 C1 C6 120.4(4) . . ?
C64 C65 H65 119.8 . . ?
C66 C65 H65 119.8 . . ?
C66 C65 C64 120.5(5) . . ?
C48 C49 H49 119.1 . . ?
C50 C49 C48 121.8(5) . . ?
C50 C49 H49 119.1 . . ?
C47 C52 C53 122.7(4) . . ?
C51 C52 C47 117.0(5) . . ?
C51 C52 C53 120.3(4) . . ?
C65 C64 P3 119.2(4) . . ?
C65 C64 C69 117.5(4) . . ?
C69 C64 P3 123.2(4) . . ?
C49 C50 C51 117.8(5) . . ?
C49 C50 C57 120.7(5) . . ?
C51 C50 C57 121.6(5) . . ?
C12 C13 H13 120.0 . . ?
C14 C13 C12 120.1(6) . . ?
C14 C13 H13 120.0 . . ?
C52 C51 H51 118.0 . . ?
C50 C51 C52 124.0(5) . . ?
C50 C51 H51 118.0 . . ?
C40 C35 P2 120.8(4) . . ?
C36 C35 P2 121.0(4) . . ?
C36 C35 C40 118.2(5) . . ?
C52 C53 C54 108.8(4) . . ?
C52 C53 C55 111.0(5) . . ?
C52 C53 C56 112.1(4) . . ?
C54 C53 C55 110.8(5) . . ?
C54 C53 C56 107.3(5) . . ?
C55 C53 C56 106.9(5) . . ?
C6 C7 C8 110.3(5) . . ?
C6 C7 C9 110.1(5) . . ?
C9 C7 C8 111.0(5) . . ?
C10 C7 C8 106.3(5) . . ?
C10 C7 C6 112.2(5) . . ?
C10 C7 C9 106.9(5) . . ?
C29 C28 H28 117.6 . . ?
C29 C28 C27 124.8(5) . . ?
C27 C28 H28 117.6 . . ?
C7 C8 H8A 109.5 . . ?
C7 C8 H8B 109.5 . . ?
C7 C8 H8C 109.5 . . ?
H8A C8 H8B 109.5 . . ?
H8A C8 H8C 109.5 . . ?
H8B C8 H8C 109.5 . . ?
C53 C54 H54A 109.5 . . ?
C53 C54 H54B 109.5 . . ?
C53 C54 H54C 109.5 . . ?
H54A C54 H54B 109.5 . . ?
H54A C54 H54C 109.5 . . ?
H54B C54 H54C 109.5 . . ?
C19 C18 P1 118.8(4) . . ?
C19 C18 C23 118.1(5) . . ?
C23 C18 P1 123.0(4) . . ?
C18 C19 H19 119.5 . . ?
C18 C19 C20 121.0(5) . . ?
C20 C19 H19 119.5 . . ?
C53 C55 H55A 109.5 . . ?
C53 C55 H55B 109.5 . . ?
C53 C55 H55C 109.5 . . ?
H55A C55 H55B 109.5 . . ?
H55A C55 H55C 109.5 . . ?
H55B C55 H55C 109.5 . . ?
C65 C66 H66 119.4 . . ?
C67 C66 C65 121.3(5) . . ?
C67 C66 H66 119.4 . . ?
C24 C29 C30 121.7(5) . . ?
C28 C29 C24 117.1(5) . . ?
C28 C29 C30 121.2(4) . . ?
C60 C61 H61 119.6 . . ?
C62 C61 H61 119.6 . . ?
C62 C61 C60 120.8(5) . . ?
C26 C27 C28 117.5(5) . . ?
C26 C27 C34 120.0(5) . . ?
C28 C27 C34 122.5(5) . . ?
C64 C69 H69 119.6 . . ?
C68 C69 C64 120.9(5) . . ?
C68 C69 H69 119.6 . . ?
C1 C6 C7 122.5(5) . . ?
C5 C6 C1 116.3(5) . . ?
C5 C6 C7 121.2(5) . . ?
C18 C23 H23 120.2 . . ?
C22 C23 C18 119.5(6) . . ?
C22 C23 H23 120.2 . . ?
C29 C30 C31 109.2(4) . . ?
C32 C30 C29 111.4(4) . . ?
C32 C30 C31 110.2(5) . . ?
C32 C30 C33 106.6(5) . . ?
C33 C30 C29 112.3(5) . . ?
C33 C30 C31 107.0(5) . . ?
C7 C9 H9A 109.5 . . ?
C7 C9 H9B 109.5 . . ?
C7 C9 H9C 109.5 . . ?
H9A C9 H9B 109.5 . . ?
H9A C9 H9C 109.5 . . ?
H9B C9 H9C 109.5 . . ?
C61 C60 H60 120.5 . . ?
C61 C60 C59 119.1(5) . . ?
C59 C60 H60 120.5 . . ?
C27 C34 H34A 109.5 . . ?
C27 C34 H34B 109.5 . . ?
C27 C34 H34C 109.5 . . ?
H34A C34 H34B 109.5 . . ?
H34A C34 H34C 109.5 . . ?
H34B C34 H34C 109.5 . . ?
C44 C45 H45 119.9 . . ?
C44 C45 C46 120.3(5) . . ?
C46 C45 H45 119.9 . . ?
C30 C32 H32A 109.5 . . ?
C30 C32 H32B 109.5 . . ?
C30 C32 H32C 109.5 . . ?
H32A C32 H32B 109.5 . . ?
H32A C32 H32C 109.5 . . ?
H32B C32 H32C 109.5 . . ?
C3 C4 C11 119.9(5) . . ?
C5 C4 C3 117.4(5) . . ?
C5 C4 C11 122.7(5) . . ?
C4 C3 H3 119.9 . . ?
C4 C3 C2 120.3(5) . . ?
C2 C3 H3 119.9 . . ?
C44 C43 H43 120.0 . . ?
C42 C43 H43 120.0 . . ?
C42 C43 C44 120.0(5) . . ?
C30 C31 H31A 109.5 . . ?
C30 C31 H31B 109.5 . . ?
C30 C31 H31C 109.5 . . ?
H31A C31 H31B 109.5 . . ?
H31A C31 H31C 109.5 . . ?
H31B C31 H31C 109.5 . . ?
C35 C40 H40 119.9 . . ?
C39 C40 C35 120.2(5) . . ?
C39 C40 H40 119.9 . . ?
C69 C68 H68 119.7 . . ?
C67 C68 C69 120.6(5) . . ?
C67 C68 H68 119.7 . . ?
C35 C36 H36 119.7 . . ?
C35 C36 C37 120.5(5) . . ?
C37 C36 H36 119.7 . . ?
C45 C44 C43 119.4(5) . . ?
C45 C44 H44 120.3 . . ?
C43 C44 H44 120.3 . . ?
C50 C57 H57A 109.5 . . ?
C50 C57 H57B 109.5 . . ?
C50 C57 H57C 109.5 . . ?
H57A C57 H57B 109.5 . . ?
H57A C57 H57C 109.5 . . ?
H57B C57 H57C 109.5 . . ?
C6 C5 H5 117.5 . . ?
C4 C5 C6 125.1(5) . . ?
C4 C5 H5 117.5 . . ?
C13 C14 H14 119.5 . . ?
C15 C14 C13 120.9(6) . . ?
C15 C14 H14 119.5 . . ?
C66 C67 C68 119.2(5) . . ?
C66 C67 H67 120.4 . . ?
C68 C67 H67 120.4 . . ?
C40 C39 H39 119.6 . . ?
C40 C39 C38 120.7(6) . . ?
C38 C39 H39 119.6 . . ?
C19 C20 H20 119.9 . . ?
C21 C20 C19 120.2(6) . . ?
C21 C20 H20 119.9 . . ?
C53 C56 H56A 109.5 . . ?
C53 C56 H56B 109.5 . . ?
C53 C56 H56C 109.5 . . ?
H56A C56 H56B 109.5 . . ?
H56A C56 H56C 109.5 . . ?
H56B C56 H56C 109.5 . . ?
C36 C37 H37 119.5 . . ?
C38 C37 C36 121.0(5) . . ?
C38 C37 H37 119.5 . . ?
C17 C16 H16 119.4 . . ?
C15 C16 H16 119.4 . . ?
C15 C16 C17 121.1(7) . . ?
C4 C11 H11A 109.5 . . ?
C4 C11 H11B 109.5 . . ?
C4 C11 H11C 109.5 . . ?
H11A C11 H11B 109.5 . . ?
H11A C11 H11C 109.5 . . ?
H11B C11 H11C 109.5 . . ?
C39 C38 H38 120.3 . . ?
C37 C38 C39 119.3(5) . . ?
C37 C38 H38 120.3 . . ?
C20 C21 H21 120.2 . . ?
C22 C21 C20 119.6(6) . . ?
C22 C21 H21 120.2 . . ?
C30 C33 H33A 109.5 . . ?
C30 C33 H33B 109.5 . . ?
C30 C33 H33C 109.5 . . ?
H33A C33 H33B 109.5 . . ?
H33A C33 H33C 109.5 . . ?
H33B C33 H33C 109.5 . . ?
Rh1 U1 I2 53.548(10) . . ?
Rh1 U1 I1 167.748(15) . . ?
I1 U1 I2 115.475(13) . . ?
O3 U1 I2 72.58(8) . . ?
O3 U1 Rh1 89.72(8) . . ?
O3 U1 I1 91.66(8) . . ?
O3 U1 O1 172.26(12) . . ?
O1 U1 I2 99.89(8) . . ?
O1 U1 Rh1 87.05(9) . . ?
O1 U1 I1 90.03(9) . . ?
O2 U1 I2 137.46(9) . . ?
O2 U1 Rh1 87.47(8) . . ?
O2 U1 I1 104.60(9) . . ?
O2 U1 O3 93.33(12) . . ?
O2 U1 O1 93.56(13) . . ?
C58 C59 C60 121.5(5) . . ?
C58 C59 H59 119.2 . . ?
C60 C59 H59 119.2 . . ?
C41 C42 H42 118.9 . . ?
C43 C42 C41 122.1(5) . . ?
C43 C42 H42 118.9 . . ?
C1 C2 P1 117.8(4) . . ?
C1 C2 C3 120.5(5) . . ?
C3 C2 P1 121.4(4) . . ?
C12 C17 H17 119.5 . . ?
C16 C17 C12 120.9(6) . . ?
C16 C17 H17 119.5 . . ?
C41 C46 C45 120.7(5) . . ?
C41 C46 H46 119.7 . . ?
C45 C46 H46 119.7 . . ?
C58 C63 H63 119.9 . . ?
C62 C63 C58 120.2(5) . . ?
C62 C63 H63 119.9 . . ?
C61 C62 C63 119.9(5) . . ?
C61 C62 H62 120.0 . . ?
C63 C62 H62 120.0 . . ?
C14 C15 H15 120.5 . . ?
C16 C15 C14 119.0(6) . . ?
C16 C15 H15 120.5 . . ?
C7 C10 H10A 109.5 . . ?
C7 C10 H10B 109.5 . . ?
C7 C10 H10C 109.5 . . ?
H10A C10 H10B 109.5 . . ?
H10A C10 H10C 109.5 . . ?
H10B C10 H10C 109.5 . . ?
C23 C22 H22 119.2 . . ?
C21 C22 C23 121.6(6) . . ?
C21 C22 H22 119.2 . . ?

loop_
_geom_torsion_atom_site_label_1
_geom_torsion_atom_site_label_2
_geom_torsion_atom_site_label_3
_geom_torsion_atom_site_label_4
_geom_torsion
_geom_torsion_site_symmetry_1
_geom_torsion_site_symmetry_2
_geom_torsion_site_symmetry_3
_geom_torsion_site_symmetry_4
_geom_torsion_publ_flag
Rh1 P3 C58 C59 -86.4(4) . . . . ?
Rh1 P3 C58 C63 95.1(4) . . . . ?
Rh1 P3 C48 C47 -39.0(5) . . . . ?
Rh1 P3 C48 C49 147.6(3) . . . . ?
Rh1 P3 C64 C65 -22.9(4) . . . . ?
Rh1 P3 C64 C69 155.2(4) . . . . ?
Rh1 P2 C25 C24 -45.6(4) . . . . ?
Rh1 P2 C25 C26 141.0(3) . . . . ?
Rh1 P2 C41 C42 -9.5(4) . . . . ?
Rh1 P2 C41 C46 166.3(4) . . . . ?
Rh1 P2 C35 C40 94.2(4) . . . . ?
Rh1 P2 C35 C36 -88.4(5) . . . . ?
Rh1 P1 C12 C13 -76.8(4) . . . . ?
Rh1 P1 C12 C17 103.5(4) . . . . ?
Rh1 P1 C18 C19 -9.9(5) . . . . ?
Rh1 P1 C18 C23 167.4(4) . . . . ?
Rh1 P1 C2 C1 -47.6(5) . . . . ?
Rh1 P1 C2 C3 138.4(4) . . . . ?
P3 C58 C59 C60 -176.8(4) . . . . ?
P3 C58 C63 C62 178.4(4) . . . . ?
P3 C48 C49 C50 173.2(4) . . . . ?
P3 C64 C69 C68 -177.2(4) . . . . ?
P2 C25 C24 O2 7.8(6) . . . . ?
P2 C25 C24 C29 -172.3(4) . . . . ?
P2 C25 C26 C27 171.2(4) . . . . ?
P2 C41 C42 C43 176.9(4) . . . . ?
P2 C41 C46 C45 -178.2(4) . . . . ?
P2 C35 C40 C39 175.7(5) . . . . ?
P2 C35 C36 C37 -175.5(5) . . . . ?
P1 C12 C13 C14 -178.7(4) . . . . ?
P1 C12 C17 C16 178.8(4) . . . . ?
P1 C18 C19 C20 -179.6(5) . . . . ?
P1 C18 C23 C22 -179.5(4) . . . . ?
O3 C47 C48 P3 2.0(6) . . . . ?
O3 C47 C48 C49 175.3(4) . . . . ?
O3 C47 C52 C51 -174.6(4) . . . . ?
O3 C47 C52 C53 6.9(7) . . . . ?
O1 C1 C6 C7 -0.2(8) . . . . ?
O1 C1 C6 C5 -179.3(5) . . . . ?
O1 C1 C2 P1 7.0(6) . . . . ?
O1 C1 C2 C3 -179.0(5) . . . . ?
O2 C24 C29 C28 -179.1(5) . . . . ?
O2 C24 C29 C30 1.5(7) . . . . ?
C58 P3 C48 C47 97.6(4) . . . . ?
C58 P3 C48 C49 -75.8(4) . . . . ?
C58 P3 C64 C65 -151.9(4) . . . . ?
C58 P3 C64 C69 26.3(5) . . . . ?
C58 C63 C62 C61 -2.1(8) . . . . ?
C25 P2 C41 C42 120.4(4) . . . . ?
C25 P2 C41 C46 -63.8(5) . . . . ?
C25 P2 C35 C40 -36.0(5) . . . . ?
C25 P2 C35 C36 141.4(5) . . . . ?
C25 C24 C29 C28 0.9(7) . . . . ?
C25 C24 C29 C30 -178.4(5) . . . . ?
C25 C26 C27 C28 1.4(7) . . . . ?
C25 C26 C27 C34 -179.1(5) . . . . ?
C47 C48 C49 C50 -0.4(7) . . . . ?
C47 C52 C51 C50 -1.4(8) . . . . ?
C47 C52 C53 C54 62.1(6) . . . . ?
C47 C52 C53 C55 -60.1(6) . . . . ?
C47 C52 C53 C56 -179.5(5) . . . . ?
C48 P3 C58 C59 137.2(4) . . . . ?
C48 P3 C58 C63 -41.4(4) . . . . ?
C48 P3 C64 C65 105.4(4) . . . . ?
C48 P3 C64 C69 -76.5(4) . . . . ?
C48 C47 C52 C51 5.3(7) . . . . ?
C48 C47 C52 C53 -173.2(5) . . . . ?
C48 C49 C50 C51 4.2(7) . . . . ?
C48 C49 C50 C57 -176.6(5) . . . . ?
C24 C25 C26 C27 -2.3(7) . . . . ?
C24 C29 C30 C32 -57.2(6) . . . . ?
C24 C29 C30 C31 64.8(6) . . . . ?
C24 C29 C30 C33 -176.7(5) . . . . ?
C12 P1 C18 C19 -134.4(5) . . . . ?
C12 P1 C18 C23 42.9(5) . . . . ?
C12 P1 C2 C1 82.8(4) . . . . ?
C12 P1 C2 C3 -91.1(5) . . . . ?
C12 C13 C14 C15 -0.7(9) . . . . ?
C41 P2 C25 C24 -172.1(4) . . . . ?
C41 P2 C25 C26 14.5(4) . . . . ?
C41 P2 C35 C40 -143.1(5) . . . . ?
C41 P2 C35 C36 34.3(5) . . . . ?
C26 C25 C24 O2 -178.8(4) . . . . ?
C26 C25 C24 C29 1.1(7) . . . . ?
C1 C6 C5 C4 -0.3(9) . . . . ?
C65 C64 C69 C68 1.0(7) . . . . ?
C65 C66 C67 C68 -1.4(9) . . . . ?
C49 C50 C51 C52 -3.3(8) . . . . ?
C52 C47 C48 P3 -177.9(4) . . . . ?
C52 C47 C48 C49 -4.5(7) . . . . ?
C64 P3 C58 C59 31.0(5) . . . . ?
C64 P3 C58 C63 -147.6(4) . . . . ?
C64 P3 C48 C47 -155.6(4) . . . . ?
C64 P3 C48 C49 31.0(4) . . . . ?
C64 C65 C66 C67 1.0(9) . . . . ?
C64 C69 C68 C67 -1.5(8) . . . . ?
C13 C12 C17 C16 -1.0(8) . . . . ?
C13 C14 C15 C16 0.2(10) . . . . ?
C51 C52 C53 C54 -116.4(5) . . . . ?
C51 C52 C53 C55 121.5(5) . . . . ?
C51 C52 C53 C56 2.1(7) . . . . ?
C35 P2 C25 C24 85.3(4) . . . . ?
C35 P2 C25 C26 -88.1(4) . . . . ?
C35 P2 C41 C42 -136.7(4) . . . . ?
C35 P2 C41 C46 39.0(5) . . . . ?
C35 C40 C39 C38 -1.1(9) . . . . ?
C35 C36 C37 C38 0.6(9) . . . . ?
C53 C52 C51 C50 177.1(5) . . . . ?
C7 C6 C5 C4 -179.5(6) . . . . ?
C28 C29 C30 C32 123.5(6) . . . . ?
C28 C29 C30 C31 -114.5(6) . . . . ?
C28 C29 C30 C33 4.0(7) . . . . ?
C8 C7 C6 C1 60.2(7) . . . . ?
C8 C7 C6 C5 -120.7(6) . . . . ?
C18 P1 C12 C13 42.5(4) . . . . ?
C18 P1 C12 C17 -137.3(5) . . . . ?
C18 P1 C2 C1 -174.5(4) . . . . ?
C18 P1 C2 C3 11.5(5) . . . . ?
C18 C19 C20 C21 -1.8(10) . . . . ?
C18 C23 C22 C21 0.2(9) . . . . ?
C19 C18 C23 C22 -2.2(8) . . . . ?
C19 C20 C21 C22 -0.3(11) . . . . ?
C66 C65 C64 P3 177.5(4) . . . . ?
C66 C65 C64 C69 -0.7(7) . . . . ?
C29 C28 C27 C26 0.8(8) . . . . ?
C29 C28 C27 C34 -178.7(5) . . . . ?
C61 C60 C59 C58 -1.0(8) . . . . ?
C27 C28 C29 C24 -1.9(8) . . . . ?
C27 C28 C29 C30 177.4(5) . . . . ?
C69 C68 C67 C66 1.7(9) . . . . ?
C6 C1 C2 P1 -171.1(4) . . . . ?
C6 C1 C2 C3 2.9(8) . . . . ?
C23 C18 C19 C20 3.0(9) . . . . ?
C9 C7 C6 C1 -62.6(7) . . . . ?
C9 C7 C6 C5 116.4(6) . . . . ?
C60 C61 C62 C63 2.9(8) . . . . ?
C4 C3 C2 P1 171.0(4) . . . . ?
C4 C3 C2 C1 -2.8(8) . . . . ?
C3 C4 C5 C6 0.4(9) . . . . ?
C40 C35 C36 C37 2.0(8) . . . . ?
C40 C39 C38 C37 3.7(10) . . . . ?
C36 C35 C40 C39 -1.8(9) . . . . ?
C36 C37 C38 C39 -3.5(10) . . . . ?
C44 C45 C46 C41 2.8(9) . . . . ?
C44 C43 C42 C41 0.2(8) . . . . ?
C57 C50 C51 C52 177.5(5) . . . . ?
C5 C4 C3 C2 1.2(8) . . . . ?
C20 C21 C22 C23 1.1(10) . . . . ?
C11 C4 C3 C2 -179.9(5) . . . . ?
C11 C4 C5 C6 -178.5(6) . . . . ?
U1 O3 C47 C48 43.2(10) . . . . ?
U1 O3 C47 C52 -136.9(6) . . . . ?
U1 O1 C1 C6 -137.6(7) . . . . ?
U1 O1 C1 C2 44.3(11) . . . . ?
U1 O2 C24 C25 44.4(9) . . . . ?
U1 O2 C24 C29 -135.5(6) . . . . ?
C59 C58 C63 C62 -0.2(7) . . . . ?
C42 C41 C46 C45 -2.4(8) . . . . ?
C42 C43 C44 C45 0.2(9) . . . . ?
C2 P1 C12 C13 150.7(4) . . . . ?
C2 P1 C12 C17 -29.1(5) . . . . ?
C2 P1 C18 C19 123.1(5) . . . . ?
C2 P1 C18 C23 -59.6(5) . . . . ?
C2 C1 C6 C7 177.8(5) . . . . ?
C2 C1 C6 C5 -1.3(8) . . . . ?
C17 C12 C13 C14 1.0(8) . . . . ?
C17 C16 C15 C14 -0.2(10) . . . . ?
C46 C41 C42 C43 0.9(7) . . . . ?
C46 C45 C44 C43 -1.7(9) . . . . ?
C63 C58 C59 C60 1.8(7) . . . . ?
C62 C61 C60 C59 -1.4(8) . . . . ?
C15 C16 C17 C12 0.6(10) . . . . ?
C10 C7 C6 C1 178.5(5) . . . . ?
C10 C7 C6 C5 -2.4(8) . . . . ?

_shelx_res_file                  
;
    p15105bref_sq.res created by SHELXL-2014/7

TITL p15105bref_a.res in P-1
REM Old TITL P15105bref in P-1 #2
REM SHELXT solution in P-1
REM R1 0.166, Rweak 0.020, Alpha 0.078, Orientation as input
REM Formula found by SHELXT: C66 N25 Ca3 I4
CELL 0.71073 12.319231 13.564182 26.175912 98.8295 97.814 97.561
ZERR 2 0.000256 0.000282 0.000531 0.0017 0.0017 0.0017
LATT 1
SFAC C H I O P Rh U
UNIT 138 144 4 6 6 2 2

L.S. 10 0 246
PLAN  20
TEMP -103(2)
BOND $H
MORE -1
CONF
ABIN
fmap 2 53
acta 52
REM <olex2.extras>
REM <HklSrc "%.\\P15105bref.hkl">
REM </olex2.extras>

WGHT    0.037700
FVAR       0.21390
I2    3    0.840163    0.341791    0.692991    11.00000    0.01788    0.02730 =
         0.02259    0.00530    0.00493    0.00121
RH1   6    0.656208    0.242645    0.721259    11.00000    0.01604    0.01418 =
         0.01458    0.00152    0.00261    0.00232
I1    3    0.660600    0.672563    0.738112    11.00000    0.10118    0.01624 =
         0.04137    0.00141    0.01237    0.00574
P3    5    0.589174    0.196273    0.630009    11.00000    0.01993    0.01497 =
         0.01558    0.00236    0.00279    0.00307
P2    5    0.486232    0.185204    0.743554    11.00000    0.01913    0.01674 =
         0.01736    0.00349    0.00459    0.00134
P1    5    0.759688    0.267456    0.808717    11.00000    0.02084    0.02120 =
         0.01665    0.00151    0.00122    0.00258
O3    4    0.616858    0.425989    0.643308    11.00000    0.02034    0.01639 =
         0.01460    0.00336    0.00151    0.00025
O1    4    0.671126    0.457361    0.810941    11.00000    0.02712    0.02260 =
         0.01571   -0.00214    0.00128    0.00412
O2    4    0.459938    0.398092    0.725327    11.00000    0.01494    0.01926 =
         0.02866    0.00692    0.00356    0.00233
C58   1    0.440299    0.159168    0.604136    11.00000    0.01870    0.02063 =
         0.01318    0.00347    0.00342    0.00360
C25   1    0.361777    0.231434    0.713765    11.00000    0.01821    0.02343 =
         0.01644    0.00353    0.00660    0.00665
C47   1    0.634366    0.384952    0.595251    11.00000    0.01797    0.02321 =
         0.01649    0.00424   -0.00094    0.00318
C48   1    0.626653    0.278933    0.583065    11.00000    0.01781    0.01983 =
         0.02226    0.01026    0.00615    0.00192
C24   1    0.363445    0.335020    0.711381    11.00000    0.01590    0.01993 =
         0.02172    0.00037    0.00614    0.00183
C12   1    0.904981    0.332442    0.819876    11.00000    0.02468    0.03225 =
         0.01770    0.00640    0.00387   -0.00175
C41   1    0.451016    0.046348    0.729141    11.00000    0.02156    0.01530 =
         0.02177    0.00336   -0.00078   -0.00076
C26   1    0.261820    0.164851    0.698374    11.00000    0.02345    0.01736 =
         0.02228    0.00309    0.00728   -0.00294
AFIX  43
H26   2    0.261449    0.094900    0.698794    11.00000   -1.20000
AFIX   0
C1    1    0.677245    0.429180    0.858899    11.00000    0.02335    0.02291 =
         0.01318   -0.00362    0.00145   -0.00433
C65   1    0.746379    0.064896    0.639724    11.00000    0.02062    0.02007 =
         0.03029    0.00409    0.00581   -0.00006
AFIX  43
H65   2    0.781116    0.113287    0.669583    11.00000   -1.20000
AFIX   0
C49   1    0.636212    0.234106    0.532811    11.00000    0.02423    0.01721 =
         0.01843    0.00292    0.00238   -0.00024
AFIX  43
H49   2    0.631384    0.162778    0.524898    11.00000   -1.20000
AFIX   0
C52   1    0.659432    0.444221    0.557698    11.00000    0.02433    0.02068 =
         0.02004    0.00849    0.00503    0.00241
C64   1    0.650008    0.081967    0.609503    11.00000    0.02007    0.01606 =
         0.01787    0.00526    0.00639    0.00163
C50   1    0.652313    0.289627    0.494588    11.00000    0.02209    0.02183 =
         0.02196    0.00081    0.00411    0.00091
C13   1    0.986674    0.278894    0.803294    11.00000    0.03208    0.04027 =
         0.02686    0.00846    0.00548    0.00389
AFIX  43
H13   2    0.967095    0.210691    0.785964    11.00000   -1.20000
AFIX   0
C51   1    0.666258    0.393291    0.508117    11.00000    0.02800    0.02570 =
         0.02840    0.01395    0.01088    0.00270
AFIX  43
H51   2    0.681454    0.432381    0.482024    11.00000   -1.20000
AFIX   0
C35   1    0.467786    0.207568    0.812612    11.00000    0.02269    0.02451 =
         0.02317    0.00391    0.00488   -0.00019
C53   1    0.681552    0.559577    0.569819    11.00000    0.05205    0.01948 =
         0.02818    0.00692    0.01311    0.00046
C7    1    0.620039    0.597056    0.899280    11.00000    0.03883    0.03140 =
         0.02768   -0.01167    0.00226    0.00802
C28   1    0.168153    0.300129    0.681436    11.00000    0.01715    0.03170 =
         0.02960    0.00206    0.00366    0.00898
AFIX  43
H28   2    0.100509    0.323419    0.671020    11.00000   -1.20000
AFIX   0
C8    1    0.510676    0.586062    0.858950    11.00000    0.04269    0.04032 =
         0.03473   -0.00309    0.00078    0.00946
AFIX 137
H8A   2    0.523936    0.558075    0.823950    11.00000   -1.50000
H8B   2    0.487908    0.652531    0.858539    11.00000   -1.50000
H8C   2    0.451906    0.540714    0.869183    11.00000   -1.50000
AFIX   0
C54   1    0.784449    0.593548    0.612315    11.00000    0.04010    0.02830 =
         0.04861   -0.00327    0.01424   -0.01377
AFIX 137
H54A  2    0.771269    0.566378    0.643908    11.00000   -1.50000
H54B  2    0.799071    0.667488    0.620589    11.00000   -1.50000
H54C  2    0.848619    0.568440    0.599545    11.00000   -1.50000
AFIX   0
C18   1    0.783528    0.145882    0.826899    11.00000    0.02713    0.02467 =
         0.02711    0.01015    0.00628    0.00728
C19   1    0.728595    0.057715    0.794810    11.00000    0.03985    0.02156 =
         0.03961    0.00117   -0.00542    0.00723
AFIX  43
H19   2    0.680063    0.061491    0.763938    11.00000   -1.20000
AFIX   0
C55   1    0.580131    0.602097    0.587656    11.00000    0.05851    0.01953 =
         0.04101    0.00899   -0.00153    0.00710
AFIX 137
H55A  2    0.515549    0.579503    0.560057    11.00000   -1.50000
H55B  2    0.595746    0.676065    0.594563    11.00000   -1.50000
H55C  2    0.564636    0.577748    0.619687    11.00000   -1.50000
AFIX   0
C66   1    0.791409   -0.022112    0.626364    11.00000    0.02167    0.02806 =
         0.06047    0.00143   -0.00078    0.01029
AFIX  43
H66   2    0.856152   -0.032984    0.647602    11.00000   -1.20000
AFIX   0
C29   1    0.262978    0.370213    0.694209    11.00000    0.02129    0.02250 =
         0.02753    0.00626    0.00454    0.00508
C61   1    0.216590    0.112325    0.560247    11.00000    0.02066    0.04643 =
         0.02499    0.00225   -0.00053    0.00456
AFIX  43
H61   2    0.140954    0.095910    0.544348    11.00000   -1.20000
AFIX   0
C27   1    0.163822    0.198277    0.682608    11.00000    0.01701    0.03141 =
         0.02747   -0.00190    0.00448    0.00300
C69   1    0.602713    0.008791    0.565510    11.00000    0.03029    0.02510 =
         0.01791    0.00465    0.00337    0.00173
AFIX  43
H69   2    0.537985    0.018677    0.543903    11.00000   -1.20000
AFIX   0
C6    1    0.653365    0.493278    0.902780    11.00000    0.02354    0.03286 =
         0.02467   -0.00248   -0.00015    0.00484
C23   1    0.858973    0.137629    0.871044    11.00000    0.03194    0.04086 =
         0.02635    0.00787    0.00201    0.00783
AFIX  43
H23   2    0.899939    0.196608    0.893186    11.00000   -1.20000
AFIX   0
C30   1    0.260555    0.481870    0.689484    11.00000    0.02605    0.02481 =
         0.04328    0.00793    0.00823    0.00944
C9    1    0.715753    0.667117    0.883882    11.00000    0.04940    0.03555 =
         0.04144   -0.00428    0.00549    0.00427
AFIX 137
H9A   2    0.734673    0.635477    0.850687    11.00000   -1.50000
H9B   2    0.780879    0.677981    0.911302    11.00000   -1.50000
H9C   2    0.692157    0.732140    0.879931    11.00000   -1.50000
AFIX   0
C60   1    0.272378    0.037194    0.576006    11.00000    0.02892    0.03267 =
         0.03512    0.00427    0.00280   -0.00233
AFIX  43
H60   2    0.235119   -0.030178    0.571717    11.00000   -1.20000
AFIX   0
C34   1    0.058079    0.124803    0.667116    11.00000    0.02382    0.03732 =
         0.05197    0.00671    0.00500   -0.00079
AFIX 137
H34A  2    0.071993    0.057824    0.673358    11.00000   -1.50000
H34B  2    0.030389    0.121407    0.629876    11.00000   -1.50000
H34C  2    0.002698    0.147123    0.687983    11.00000   -1.50000
AFIX   0
C45   1    0.343936   -0.111649    0.738045    11.00000    0.04836    0.03294 =
         0.04781    0.01656    0.01796   -0.00716
AFIX  43
H45   2    0.283438   -0.146516    0.750363    11.00000   -1.20000
AFIX   0
C32   1    0.307123    0.552220    0.741764    11.00000    0.04682    0.02550 =
         0.04869    0.00276    0.01615    0.01430
AFIX 137
H32A  2    0.263727    0.534231    0.768628    11.00000   -1.50000
H32B  2    0.302661    0.622299    0.737755    11.00000   -1.50000
H32C  2    0.384727    0.545066    0.752301    11.00000   -1.50000
AFIX   0
C4    1    0.693650    0.365673    0.956482    11.00000    0.03664    0.04545 =
         0.01848    0.00246    0.00803    0.01060
C3    1    0.716736    0.304272    0.912720    11.00000    0.03005    0.03617 =
         0.02053    0.00515    0.00243    0.00621
AFIX  43
H3    2    0.736608    0.239811    0.915691    11.00000   -1.20000
AFIX   0
C43   1    0.496253   -0.113928    0.690589    11.00000    0.04855    0.02464 =
         0.02497   -0.00094   -0.00127    0.00900
AFIX  43
H43   2    0.542038   -0.150304    0.670861    11.00000   -1.20000
AFIX   0
C31   1    0.328694    0.509169    0.646333    11.00000    0.05824    0.04041 =
         0.04290    0.02253    0.01402    0.01086
AFIX 137
H31A  2    0.404227    0.494445    0.654669    11.00000   -1.50000
H31B  2    0.331512    0.581177    0.644792    11.00000   -1.50000
H31C  2    0.293253    0.469075    0.612367    11.00000   -1.50000
AFIX   0
C40   1    0.423321    0.292109    0.833366    11.00000    0.03937    0.03368 =
         0.02687    0.00252    0.00990    0.00634
AFIX  43
H40   2    0.407091    0.341040    0.812280    11.00000   -1.20000
AFIX   0
C68   1    0.648989   -0.077567    0.553140    11.00000    0.04442    0.01401 =
         0.03168   -0.00559    0.00918    0.00108
AFIX  43
H68   2    0.614766   -0.127078    0.523650    11.00000   -1.20000
AFIX   0
C36   1    0.493167    0.139646    0.844935    11.00000    0.03495    0.03266 =
         0.02595    0.00586    0.01136    0.00679
AFIX  43
H36   2    0.525609    0.082922    0.832114    11.00000   -1.20000
AFIX   0
C44   1    0.410115   -0.165439    0.709516    11.00000    0.06570    0.01597 =
         0.04905    0.00761    0.00682   -0.00433
AFIX  43
H44   2    0.396575   -0.237183    0.702956    11.00000   -1.20000
AFIX   0
C57   1    0.656177    0.238113    0.439070    11.00000    0.04800    0.03651 =
         0.01429    0.00557    0.00417    0.00646
AFIX 137
H57A  2    0.719499    0.201283    0.439250    11.00000   -1.50000
H57B  2    0.664126    0.289156    0.416528    11.00000   -1.50000
H57C  2    0.587394    0.190745    0.425699    11.00000   -1.50000
AFIX   0
C5    1    0.663333    0.457496    0.949704    11.00000    0.03019    0.04986 =
         0.01340   -0.01281    0.00292    0.00249
AFIX  43
H5    2    0.648063    0.499587    0.979537    11.00000   -1.20000
AFIX   0
C14   1    1.096421    0.325012    0.812055    11.00000    0.02876    0.07149 =
         0.04268    0.01830    0.01042    0.00884
AFIX  43
H14   2    1.151663    0.287731    0.800955    11.00000   -1.20000
AFIX   0
C67   1    0.744532   -0.092511    0.583273    11.00000    0.03570    0.02388 =
         0.05953    0.00152    0.01107    0.01034
AFIX  43
H67   2    0.777239   -0.151063    0.574128    11.00000   -1.20000
AFIX   0
C39   1    0.403205    0.304343    0.884007    11.00000    0.04325    0.05227 =
         0.02652   -0.00708    0.01079    0.00500
AFIX  43
H39   2    0.374230    0.362418    0.897962    11.00000   -1.20000
AFIX   0
C20   1    0.743403   -0.036028    0.807088    11.00000    0.04980    0.02576 =
         0.07111   -0.00060   -0.01158    0.00580
AFIX  43
H20   2    0.703481   -0.095738    0.785186    11.00000   -1.20000
AFIX   0
C56   1    0.705991    0.605958    0.521519    11.00000    0.11855    0.02443 =
         0.03685    0.01012    0.02564   -0.01024
AFIX 137
H56A  2    0.771621    0.582380    0.509545    11.00000   -1.50000
H56B  2    0.719705    0.679778    0.530957    11.00000   -1.50000
H56C  2    0.642162    0.585161    0.493392    11.00000   -1.50000
AFIX   0
C37   1    0.471746    0.153538    0.895794    11.00000    0.04762    0.04431 =
         0.02670    0.01573    0.00674    0.00344
AFIX  43
H37   2    0.490372    0.106498    0.917665    11.00000   -1.20000
AFIX   0
C16   1    1.046646    0.475883    0.852313    11.00000    0.04387    0.04659 =
         0.04951    0.00672    0.00112   -0.01148
AFIX  43
H16   2    1.066891    0.544217    0.869368    11.00000   -1.20000
AFIX   0
C11   1    0.700480    0.329512    1.008540    11.00000    0.05896    0.06400 =
         0.02580    0.00950    0.01334    0.01563
AFIX 137
H11A  2    0.626387    0.299507    1.013137    11.00000   -1.50000
H11B  2    0.729290    0.386815    1.036920    11.00000   -1.50000
H11C  2    0.750187    0.278792    1.009282    11.00000   -1.50000
AFIX   0
C38   1    0.424580    0.233226    0.914943    11.00000    0.04955    0.05972 =
         0.02013   -0.00001    0.01701   -0.00202
AFIX  43
H38   2    0.406411    0.240076    0.949309    11.00000   -1.20000
AFIX   0
C21   1    0.816086   -0.042841    0.851105    11.00000    0.04973    0.03504 =
         0.07346    0.02727   -0.00214    0.01033
AFIX  43
H21   2    0.825950   -0.107034    0.859610    11.00000   -1.20000
AFIX   0
C33   1    0.142323    0.502997    0.673309    11.00000    0.03694    0.03184 =
         0.09375    0.02095    0.00128    0.01137
AFIX 137
H33A  2    0.111406    0.463632    0.638567    11.00000   -1.50000
H33B  2    0.144402    0.575121    0.672254    11.00000   -1.50000
H33C  2    0.095773    0.483708    0.698793    11.00000   -1.50000
AFIX   0
U1    7    0.632669    0.443661    0.727069    11.00000    0.01912    0.01384 =
         0.01839    0.00076    0.00371    0.00150
C59   1    0.383739    0.061774    0.598204    11.00000    0.02614    0.01955 =
         0.01977    0.00461    0.00221    0.00464
AFIX  43
H59   2    0.421916    0.010609    0.609565    11.00000   -1.20000
AFIX   0
C42   1    0.515578   -0.010256    0.700312    11.00000    0.03104    0.02195 =
         0.02166    0.00803    0.00271    0.00819
AFIX  43
H42   2    0.574917    0.023954    0.686936    11.00000   -1.20000
AFIX   0
C2    1    0.710744    0.337258    0.864377    11.00000    0.01640    0.02710 =
         0.01733   -0.00022    0.00286    0.00079
C17   1    0.937051    0.431690    0.844088    11.00000    0.03785    0.03516 =
         0.03816    0.00675    0.00224    0.00183
AFIX  43
H17   2    0.882793    0.470150    0.855258    11.00000   -1.20000
AFIX   0
C46   1    0.365616   -0.006273    0.748841    11.00000    0.03573    0.02372 =
         0.03638    0.01053    0.00852    0.00418
AFIX  43
H46   2    0.321757    0.029949    0.769817    11.00000   -1.20000
AFIX   0
C63   1    0.381582    0.234672    0.588442    11.00000    0.03212    0.01938 =
         0.01998    0.00780    0.00905    0.00590
AFIX  43
H63   2    0.418601    0.302025    0.592269    11.00000   -1.20000
AFIX   0
C62   1    0.269610    0.210888    0.567368    11.00000    0.02067    0.03369 =
         0.03285    0.01172    0.00585    0.01283
AFIX  43
H62   2    0.229585    0.262343    0.557873    11.00000   -1.20000
AFIX   0
C15   1    1.126312    0.423386    0.836444    11.00000    0.03226    0.07190 =
         0.05381    0.02531    0.00512   -0.01105
AFIX  43
H15   2    1.201664    0.454588    0.842214    11.00000   -1.20000
AFIX   0
C10   1    0.595878    0.649753    0.951561    11.00000    0.06515    0.04122 =
         0.04314   -0.01438    0.01211    0.01875
AFIX 137
H10A  2    0.579343    0.717373    0.948121    11.00000   -1.50000
H10B  2    0.660812    0.655403    0.978614    11.00000   -1.50000
H10C  2    0.531998    0.610252    0.961450    11.00000   -1.50000
AFIX   0
C22   1    0.873024    0.042414    0.881964    11.00000    0.04444    0.04369 =
         0.04735    0.02840    0.00088    0.01484
AFIX  43
H22   2    0.923832    0.037234    0.911809    11.00000   -1.20000
AFIX   0
HKLF 4

REM  p15105bref_a.res in P-1
REM R1 =  0.0442 for   14255 Fo > 4sig(Fo)  and  0.0715 for all   19379 data
REM    724 parameters refined using      0 restraints

END

WGHT      0.0377      0.0000

REM Highest difference peak  1.459,  deepest hole -1.022,  1-sigma level  0.129
Q1    1   0.7349  0.6600  0.7428  11.00000  0.05    1.46
Q2    1   0.6927  0.4008  0.7201  11.00000  0.05    0.96
Q3    1   0.5771  0.4844  0.7360  11.00000  0.05    0.83
Q4    1   0.6887  0.5025  0.7226  11.00000  0.05    0.83
Q5    1   0.7845  0.3841  0.7014  11.00000  0.05    0.82
Q6    1   0.5952  0.4825  0.7058  11.00000  0.05    0.78
Q7    1   0.6130  0.3751  0.6942  11.00000  0.05    0.68
Q8    1   0.4449  0.4425  0.7200  11.00000  0.05    0.65
Q9    1   0.6733  0.4572  0.6578  11.00000  0.05    0.62
Q10   1   0.6476  0.3863  0.7607  11.00000  0.05    0.62
Q11   1   0.6490  0.5380  0.7550  11.00000  0.05    0.62
Q12   1   0.5776  0.3842  0.7306  11.00000  0.05    0.61
Q13   1   0.6430  0.4814  0.7663  11.00000  0.05    0.61
Q14   1   0.5848  0.2595  0.7372  11.00000  0.05    0.60
Q15   1   0.8210  0.2663  0.6824  11.00000  0.05    0.60
Q16   1   0.5065  0.1791  0.6199  11.00000  0.05    0.58
Q17   1   0.6067  0.1866  0.7181  11.00000  0.05    0.56
Q18   1   0.6997  0.3217  0.7218  11.00000  0.05    0.56
Q19   1   0.5594  0.3939  0.7074  11.00000  0.05    0.56
Q20   1   0.7032  0.6117  0.7235  11.00000  0.05    0.55
;
_shelx_res_checksum              83496
_shelx_fab_checksum              60537
_shelx_fab_file                  
;
    2    0    0    163.48      0.00
    3    0    0     51.53      0.00
    4    0    0      7.99      0.00
    5    0    0      9.64      0.00
    6    0    0      1.30      0.00
    7    0    0     -2.76      0.00
    8    0    0     -7.75      0.00
    9    0    0    -11.62      0.00
   10    0    0    -10.75      0.00
   11    0    0     -7.34      0.00
   12    0    0     -2.67      0.00
   13    0    0     -2.31      0.00
   14    0    0      0.16      0.00
   15    0    0     -3.77      0.00
  -15    1    0     -3.25      0.00
  -14    1    0      2.86      0.00
  -13    1    0      0.81      0.00
  -12    1    0      3.65      0.00
  -11    1    0      1.83      0.00
  -10    1    0     -0.04      0.00
   -9    1    0     -0.73      0.00
   -8    1    0     -5.51      0.00
   -7    1    0    -17.14      0.00
   -6    1    0    -29.49      0.00
   -5    1    0    -27.46      0.00
   -4    1    0    -42.52      0.00
   -3    1    0    -41.23      0.00
   -2    1    0    -15.86      0.00
    2    1    0     34.27      0.00
    3    1    0     19.40      0.00
    4    1    0     18.45      0.00
    5    1    0     36.07      0.00
    6    1    0     34.31      0.00
    7    1    0     25.33      0.00
    8    1    0     11.81      0.00
    9    1    0      5.88      0.00
   10    1    0      1.10      0.00
   11    1    0     -2.09      0.00
   12    1    0     -3.38      0.00
   13    1    0     -2.65      0.00
   14    1    0     -2.71      0.00
   15    1    0     -3.99      0.00
  -15    2    0     -4.22      0.00
  -14    2    0      0.24      0.00
  -13    2    0     -0.11      0.00
  -12    2    0     -0.33      0.00
  -11    2    0     -0.61      0.00
  -10    2    0     -1.89      0.00
   -9    2    0      2.27      0.00
   -8    2    0      1.28      0.00
   -7    2    0     -2.54      0.00
   -6    2    0    -11.34      0.00
   -5    2    0    -10.49      0.00
   -4    2    0    -17.72      0.00
   -3    2    0    -24.37      0.00
   -2    2    0    -45.14      0.00
   -1    2    0   -118.36      0.00
    0    2    0    -72.07      0.00
    1    2    0   -102.60      0.00
    2    2    0    -57.90      0.00
    3    2    0    -31.38      0.00
    4    2    0    -20.10      0.00
    5    2    0      4.80      0.00
    6    2    0      8.21      0.00
    7    2    0     10.02      0.00
    8    2    0      6.37      0.00
    9    2    0      9.61      0.00
   10    2    0      8.93      0.00
   11    2    0      7.69      0.00
   12    2    0      3.79      0.00
   13    2    0      3.85      0.00
   14    2    0      3.91      0.00
   15    2    0      1.49      0.00
  -15    3    0      3.71      0.00
  -14    3    0      3.29      0.00
  -13    3    0      2.34      0.00
  -12    3    0      0.54      0.00
  -11    3    0      1.65      0.00
  -10    3    0     -3.50      0.00
   -9    3    0      0.95      0.00
   -8    3    0      2.23      0.00
   -7    3    0     -0.12      0.00
   -6    3    0     -2.46      0.00
   -5    3    0      0.56      0.00
   -4    3    0      0.84      0.00
   -3    3    0     14.39      0.00
   -2    3    0      9.60      0.00
   -1    3    0    -21.73      0.00
    0    3    0     -9.17      0.00
    1    3    0    -22.06      0.00
    2    3    0     -7.80      0.00
    3    3    0     -2.78      0.00
    4    3    0    -19.75      0.00
    5    3    0    -13.35      0.00
    6    3    0    -16.75      0.00
    7    3    0    -11.16      0.00
    8    3    0     -8.08      0.00
    9    3    0     -1.17      0.00
   10    3    0      0.34      0.00
   11    3    0      0.60      0.00
   12    3    0     -0.62      0.00
   13    3    0     -0.26      0.00
   14    3    0      2.24      0.00
  -15    4    0      5.05      0.00
  -14    4    0      4.93      0.00
  -13    4    0      2.09      0.00
  -12    4    0     -0.02      0.00
  -11    4    0      5.71      0.00
  -10    4    0      1.83      0.00
   -9    4    0      1.78      0.00
   -8    4    0      5.26      0.00
   -7    4    0      8.78      0.00
   -6    4    0      9.19      0.00
   -5    4    0      8.73      0.00
   -4    4    0      2.50      0.00
   -3    4    0      6.50      0.00
   -2    4    0      0.95      0.00
   -1    4    0    -12.63      0.00
    0    4    0      2.59      0.00
    1    4    0      4.51      0.00
    2    4    0      0.90      0.00
    3    4    0      0.41      0.00
    4    4    0    -11.73      0.00
    5    4    0     -3.39      0.00
    6    4    0     -4.01      0.00
    7    4    0      1.26      0.00
    8    4    0      0.03      0.00
    9    4    0     -1.61      0.00
   10    4    0     -4.75      0.00
   11    4    0     -4.62      0.00
   12    4    0     -3.17      0.00
   13    4    0     -2.94      0.00
   14    4    0      1.89      0.00
  -15    5    0      1.38      0.00
  -14    5    0      3.84      0.00
  -13    5    0     -0.41      0.00
  -12    5    0     -3.07      0.00
  -11    5    0     -0.33      0.00
  -10    5    0     -3.67      0.00
   -9    5    0      0.00      0.00
   -8    5    0      5.11      0.00
   -7    5    0      8.30      0.00
   -6    5    0     11.12      0.00
   -5    5    0      9.39      0.00
   -4    5    0      5.53      0.00
   -3    5    0      3.99      0.00
   -2    5    0     -3.49      0.00
   -1    5    0     -6.79      0.00
    0    5    0      5.56      0.00
    1    5    0      9.56      0.00
    2    5    0      4.70      0.00
    3    5    0      7.11      0.00
    4    5    0     -0.36      0.00
    5    5    0      4.62      0.00
    6    5    0      2.55      0.00
    7    5    0      3.39      0.00
    8    5    0     -3.04      0.00
    9    5    0     -2.76      0.00
   10    5    0     -1.97      0.00
   11    5    0     -0.60      0.00
   12    5    0     -1.55      0.00
   13    5    0     -4.70      0.00
   14    5    0     -2.88      0.00
  -15    6    0     -2.84      0.00
  -14    6    0      3.48      0.00
  -13    6    0     -0.76      0.00
  -12    6    0     -0.71      0.00
  -11    6    0      3.55      0.00
  -10    6    0     -1.08      0.00
   -9    6    0     -0.61      0.00
   -8    6    0     -0.95      0.00
   -7    6    0     -5.79      0.00
   -6    6    0     -3.50      0.00
   -5    6    0     -6.07      0.00
   -4    6    0     -7.31      0.00
   -3    6    0      1.38      0.00
   -2    6    0     -2.01      0.00
   -1    6    0      0.83      0.00
    0    6    0      7.89      0.00
    1    6    0     17.07      0.00
    2    6    0     14.65      0.00
    3    6    0     15.53      0.00
    4    6    0      7.19      0.00
    5    6    0      5.86      0.00
    6    6    0     -0.13      0.00
    7    6    0     -0.39      0.00
    8    6    0     -5.33      0.00
    9    6    0     -3.64      0.00
   10    6    0     -3.11      0.00
   11    6    0      2.98      0.00
   12    6    0      1.97      0.00
   13    6    0     -1.87      0.00
  -15    7    0     -4.77      0.00
  -14    7    0      1.74      0.00
  -13    7    0     -0.12      0.00
  -12    7    0      3.00      0.00
  -11    7    0      5.46      0.00
  -10    7    0      1.38      0.00
   -9    7    0      3.09      0.00
   -8    7    0      4.40      0.00
   -7    7    0     -0.05      0.00
   -6    7    0      0.28      0.00
   -5    7    0     -1.90      0.00
   -4    7    0     -1.48      0.00
   -3    7    0      6.57      0.00
   -2    7    0      4.85      0.00
   -1    7    0      5.70      0.00
    0    7    0     -2.07      0.00
    1    7    0      0.42      0.00
    2    7    0     -0.96      0.00
    3    7    0      3.10      0.00
    4    7    0      0.84      0.00
    5    7    0     -0.07      0.00
    6    7    0      0.94      0.00
    7    7    0      2.68      0.00
    8    7    0      1.23      0.00
    9    7    0      5.33      0.00
   10    7    0     -0.46      0.00
   11    7    0      1.60      0.00
   12    7    0      1.54      0.00
   13    7    0      4.59      0.00
  -15    8    0     -2.84      0.00
  -14    8    0     -1.46      0.00
  -13    8    0     -4.58      0.00
  -12    8    0      1.56      0.00
  -11    8    0      5.09      0.00
  -10    8    0      2.24      0.00
   -9    8    0      1.78      0.00
   -8    8    0     -0.13      0.00
   -7    8    0     -2.10      0.00
   -6    8    0      2.07      0.00
   -5    8    0     -1.96      0.00
   -4    8    0      0.54      0.00
   -3    8    0      3.34      0.00
   -2    8    0      0.99      0.00
   -1    8    0      0.15      0.00
    0    8    0     -5.64      0.00
    1    8    0     -5.36      0.00
    2    8    0     -8.91      0.00
    3    8    0     -9.06      0.00
    4    8    0     -5.48      0.00
    5    8    0     -8.19      0.00
    6    8    0     -2.11      0.00
    7    8    0      2.87      0.00
    8    8    0      2.44      0.00
    9    8    0      6.03      0.00
   10    8    0      0.83      0.00
   11    8    0      1.21      0.00
   12    8    0     -1.73      0.00
  -14    9    0      1.00      0.00
  -13    9    0     -4.11      0.00
  -12    9    0     -4.33      0.00
  -11    9    0     -0.44      0.00
  -10    9    0      0.09      0.00
   -9    9    0     -1.65      0.00
   -8    9    0     -4.36      0.00
   -7    9    0     -6.82      0.00
   -6    9    0     -0.80      0.00
   -5    9    0     -2.46      0.00
   -4    9    0      0.31      0.00
   -3    9    0      0.44      0.00
   -2    9    0      0.54      0.00
   -1    9    0     -1.07      0.00
    0    9    0     -1.64      0.00
    1    9    0     -0.71      0.00
    2    9    0      2.15      0.00
    3    9    0      2.12      0.00
    4    9    0      4.61      0.00
    5    9    0     -2.79      0.00
    6    9    0     -1.32      0.00
    7    9    0      1.63      0.00
    8    9    0      2.98      0.00
    9    9    0      3.65      0.00
   10    9    0     -1.69      0.00
   11    9    0      0.20      0.00
   12    9    0     -1.12      0.00
  -14   10    0      4.34      0.00
  -13   10    0      6.83      0.00
  -12   10    0      1.95      0.00
  -11   10    0      0.67      0.00
  -10   10    0     -0.48      0.00
   -9   10    0     -0.71      0.00
   -8   10    0     -2.91      0.00
   -7   10    0     -2.01      0.00
   -6   10    0      1.58      0.00
   -5   10    0      3.28      0.00
   -4   10    0      4.10      0.00
   -3   10    0      0.14      0.00
   -2   10    0     -0.06      0.00
   -1   10    0     -3.09      0.00
    0   10    0     -2.10      0.00
    1   10    0     -2.00      0.00
    2   10    0     -0.54      0.00
    3   10    0     -0.74      0.00
    4   10    0      1.82      0.00
    5   10    0     -0.34      0.00
    6   10    0      0.73      0.00
    7   10    0     -1.67      0.00
    8   10    0     -1.37      0.00
    9   10    0      0.13      0.00
   10   10    0     -2.60      0.00
   11   10    0      0.86      0.00
  -13   11    0      6.78      0.00
  -12   11    0      1.22      0.00
  -11   11    0      1.32      0.00
  -10   11    0     -4.63      0.00
   -9   11    0      0.61      0.00
   -8   11    0     -0.02      0.00
   -7   11    0      3.39      0.00
   -6   11    0      1.19      0.00
   -5   11    0      2.72      0.00
   -4   11    0      6.27      0.00
   -3   11    0      0.92      0.00
   -2   11    0     -0.51      0.00
   -1   11    0     -0.55      0.00
    0   11    0     -0.34      0.00
    1   11    0     -2.02      0.00
    2   11    0     -2.75      0.00
    3   11    0     -3.32      0.00
    4   11    0     -2.34      0.00
    5   11    0     -4.49      0.00
    6   11    0     -1.13      0.00
    7   11    0      0.27      0.00
    8   11    0     -0.26      0.00
    9   11    0     -0.34      0.00
   10   11    0     -0.38      0.00
  -13   12    0      0.62      0.00
  -12   12    0     -2.28      0.00
  -11   12    0      4.93      0.00
  -10   12    0     -3.85      0.00
   -9   12    0      1.39      0.00
   -8   12    0      0.40      0.00
   -7   12    0      2.23      0.00
   -6   12    0     -0.42      0.00
   -5   12    0     -1.23      0.00
   -4   12    0      1.89      0.00
   -3   12    0     -0.37      0.00
   -2   12    0     -0.61      0.00
   -1   12    0      1.36      0.00
    0   12    0      2.80      0.00
    1   12    0      2.84      0.00
    2   12    0      3.15      0.00
    3   12    0     -1.30      0.00
    4   12    0      2.07      0.00
    5   12    0      2.31      0.00
    6   12    0      0.99      0.00
    7   12    0     -2.99      0.00
    8   12    0     -5.91      0.00
    9   12    0     -6.17      0.00
  -12   13    0     -7.09      0.00
  -11   13    0      1.73      0.00
  -10   13    0     -1.56      0.00
   -9   13    0      2.14      0.00
   -8   13    0      2.54      0.00
   -7   13    0      2.83      0.00
   -6   13    0      0.76      0.00
   -5   13    0     -2.02      0.00
   -4   13    0     -2.22      0.00
   -3   13    0     -3.80      0.00
   -2   13    0     -3.33      0.00
   -1   13    0     -1.57      0.00
    0   13    0     -0.03      0.00
    1   13    0      1.04      0.00
    2   13    0      5.26      0.00
    3   13    0     -0.29      0.00
    4   13    0      1.16      0.00
    5   13    0     -1.75      0.00
    6   13    0     -2.38      0.00
    7   13    0     -1.91      0.00
    8   13    0      0.12      0.00
  -11   14    0      0.05      0.00
  -10   14    0     -0.37      0.00
   -9   14    0      0.13      0.00
   -8   14    0      0.61      0.00
   -7   14    0      2.04      0.00
   -6   14    0      2.94      0.00
   -5   14    0      1.49      0.00
   -4   14    0      4.02      0.00
   -3   14    0      2.76      0.00
   -2   14    0     -1.59      0.00
   -1   14    0     -1.02      0.00
    0   14    0      0.58      0.00
    1   14    0      0.22      0.00
    2   14    0      3.13      0.00
    3   14    0     -1.16      0.00
    4   14    0      1.31      0.00
    5   14    0     -1.24      0.00
    6   14    0      1.54      0.00
    7   14    0      3.15      0.00
  -10   15    0     -1.62      0.00
   -9   15    0     -2.41      0.00
   -8   15    0      0.17      0.00
   -7   15    0      2.26      0.00
   -6   15    0      3.49      0.00
   -5   15    0     -0.91      0.00
   -4   15    0      1.02      0.00
   -3   15    0      4.93      0.00
   -2   15    0      1.30      0.00
   -1   15    0      0.55      0.00
    0   15    0      1.35      0.00
    1   15    0     -0.67      0.00
    2   15    0     -1.52      0.00
    3   15    0     -2.15      0.00
    4   15    0      4.14      0.00
    5   15    0      2.65      0.00
   -8   16    0     -0.10      0.00
   -7   16    0     -4.91      0.00
   -6   16    0     -8.46      0.00
   -5   16    0     -8.06      0.00
   -4   16    0     -3.76      0.00
   -3   16    0      1.11      0.00
   -2   16    0      0.25      0.00
   -1   16    0      1.53      0.00
    0   16    0      3.36      0.00
    1   16    0      0.55      0.00
    2   16    0     -3.12      0.00
    3   16    0     -3.41      0.00
   -5   17    0      0.15      0.00
   -4   17    0      0.03      0.00
   -3   17    0     -0.03      0.00
   -2   17    0     -2.27      0.00
   -1   17    0     -1.69      0.00
    0   17    0      1.88      0.00
   -1  -17    1      2.38      0.00
    0  -17    1      3.23      0.00
    1  -17    1      1.44      0.00
    2  -17    1      1.41      0.00
    3  -17    1      6.55      0.00
    4  -17    1      5.88      0.00
    5  -17    1      2.54      0.00
   -4  -16    1      2.40      0.00
   -3  -16    1      0.88      0.00
   -2  -16    1      2.10      0.00
   -1  -16    1      1.54      0.00
    0  -16    1      1.22      0.00
    1  -16    1     -2.83      0.00
    2  -16    1     -5.37      0.00
    3  -16    1     -0.89      0.00
    4  -16    1     -4.43      0.00
    5  -16    1     -8.83      0.00
    6  -16    1     -7.12      0.00
    7  -16    1     -3.91      0.00
    8  -16    1     -0.42      0.00
   -5  -15    1     -2.32      0.00
   -4  -15    1      0.01      0.00
   -3  -15    1     -4.54      0.00
   -2  -15    1     -0.64      0.00
   -1  -15    1     -1.05      0.00
    0  -15    1      2.16      0.00
    1  -15    1      0.11      0.00
    2  -15    1     -2.84      0.00
    3  -15    1      1.07      0.00
    4  -15    1     -2.13      0.00
    5  -15    1     -5.85      0.00
    6  -15    1      1.29      0.00
    7  -15    1      5.01      0.00
    8  -15    1      5.11      0.00
    9  -15    1      3.53      0.00
   10  -15    1     -0.32      0.00
   -7  -14    1      0.98      0.00
   -6  -14    1      1.47      0.00
   -5  -14    1     -1.15      0.00
   -4  -14    1      1.18      0.00
   -3  -14    1     -3.88      0.00
   -2  -14    1      0.94      0.00
   -1  -14    1     -1.59      0.00
    0  -14    1      0.97      0.00
    1  -14    1      0.17      0.00
    2  -14    1     -3.33      0.00
    3  -14    1     -1.33      0.00
    4  -14    1      1.02      0.00
    5  -14    1     -0.37      0.00
    6  -14    1      4.84      0.00
    7  -14    1      8.58      0.00
    8  -14    1      9.23      0.00
    9  -14    1      9.71      0.00
   10  -14    1      6.40      0.00
   11  -14    1      7.42      0.00
   -8  -13    1      0.94      0.00
   -7  -13    1     -0.97      0.00
   -6  -13    1      0.47      0.00
   -5  -13    1      0.27      0.00
   -4  -13    1      2.58      0.00
   -3  -13    1     -2.30      0.00
   -2  -13    1      1.84      0.00
   -1  -13    1      0.99      0.00
    0  -13    1      1.75      0.00
    1  -13    1      1.42      0.00
    2  -13    1     -0.83      0.00
    3  -13    1     -0.51      0.00
    4  -13    1      1.20      0.00
    5  -13    1     -2.03      0.00
    6  -13    1     -2.15      0.00
    7  -13    1     -0.91      0.00
    8  -13    1     -2.29      0.00
    9  -13    1     -1.21      0.00
   10  -13    1     -4.72      0.00
   11  -13    1      5.68      0.00
   12  -13    1     -0.44      0.00
   -9  -12    1     -0.64      0.00
   -8  -12    1     -1.59      0.00
   -7  -12    1     -1.05      0.00
   -6  -12    1      2.13      0.00
   -5  -12    1      1.15      0.00
   -4  -12    1      1.19      0.00
   -3  -12    1     -2.27      0.00
   -2  -12    1     -0.90      0.00
   -1  -12    1     -0.92      0.00
    0  -12    1     -1.09      0.00
    1  -12    1     -1.55      0.00
    2  -12    1     -4.63      0.00
    3  -12    1     -3.58      0.00
    4  -12    1      3.29      0.00
    5  -12    1      1.98      0.00
    6  -12    1      0.00      0.00
    7  -12    1      1.36      0.00
    8  -12    1     -1.94      0.00
    9  -12    1     -2.01      0.00
   10  -12    1    -10.77      0.00
   11  -12    1     -0.93      0.00
   12  -12    1     -1.67      0.00
   13  -12    1      1.66      0.00
  -10  -11    1     -2.73      0.00
   -9  -11    1     -0.71      0.00
   -8  -11    1      0.30      0.00
   -7  -11    1      1.89      0.00
   -6  -11    1      1.91      0.00
   -5  -11    1     -1.60      0.00
   -4  -11    1      0.58      0.00
   -3  -11    1      2.01      0.00
   -2  -11    1      1.77      0.00
   -1  -11    1     -0.81      0.00
    0  -11    1     -0.52      0.00
    1  -11    1     -0.88      0.00
    2  -11    1     -3.15      0.00
    3  -11    1     -5.56      0.00
    4  -11    1      1.82      0.00
    5  -11    1      2.08      0.00
    6  -11    1      1.30      0.00
    7  -11    1      3.26      0.00
    8  -11    1      2.52      0.00
    9  -11    1      2.46      0.00
   10  -11    1     -5.05      0.00
   11  -11    1     -3.24      0.00
   12  -11    1     -1.35      0.00
   13  -11    1      3.46      0.00
  -11  -10    1      4.02      0.00
  -10  -10    1     -0.26      0.00
   -9  -10    1      1.72      0.00
   -8  -10    1      0.77      0.00
   -7  -10    1     -0.21      0.00
   -6  -10    1     -1.51      0.00
   -5  -10    1     -1.40      0.00
   -4  -10    1      1.19      0.00
   -3  -10    1      0.04      0.00
   -2  -10    1      3.55      0.00
   -1  -10    1      3.22      0.00
    0  -10    1      4.16      0.00
    1  -10    1      2.80      0.00
    2  -10    1      2.39      0.00
    3  -10    1     -0.77      0.00
    4  -10    1      3.05      0.00
    5  -10    1      1.93      0.00
    6  -10    1      1.76      0.00
    7  -10    1     -3.83      0.00
    8  -10    1     -2.21      0.00
    9  -10    1      0.07      0.00
   10  -10    1      0.62      0.00
   11  -10    1     -0.15      0.00
   12  -10    1     -2.60      0.00
   13  -10    1     -4.16      0.00
   14  -10    1     -2.40      0.00
  -12   -9    1      0.59      0.00
  -11   -9    1      5.18      0.00
  -10   -9    1      2.97      0.00
   -9   -9    1      5.46      0.00
   -8   -9    1      3.88      0.00
   -7   -9    1      5.58      0.00
   -6   -9    1     -0.46      0.00
   -5   -9    1     -2.52      0.00
   -4   -9    1      1.54      0.00
   -3   -9    1     -2.54      0.00
   -2   -9    1     -3.20      0.00
   -1   -9    1     -3.71      0.00
    0   -9    1     -3.33      0.00
    1   -9    1      0.16      0.00
    2   -9    1     -0.30      0.00
    3   -9    1     -0.24      0.00
    4   -9    1      0.84      0.00
    5   -9    1     -0.66      0.00
    6   -9    1      3.19      0.00
    7   -9    1     -3.34      0.00
    8   -9    1     -2.77      0.00
    9   -9    1     -2.72      0.00
   10   -9    1     -0.23      0.00
   11   -9    1      3.89      0.00
   12   -9    1      0.69      0.00
   13   -9    1     -6.27      0.00
   14   -9    1     -3.85      0.00
  -12   -8    1     -0.25      0.00
  -11   -8    1      2.72      0.00
  -10   -8    1      1.15      0.00
   -9   -8    1      3.74      0.00
   -8   -8    1     -3.65      0.00
   -7   -8    1     -1.87      0.00
   -6   -8    1     -3.64      0.00
   -5   -8    1     -2.05      0.00
   -4   -8    1      0.40      0.00
   -3   -8    1     -1.38      0.00
   -2   -8    1     -4.78      0.00
   -1   -8    1     -2.46      0.00
    0   -8    1     -5.90      0.00
    1   -8    1     -0.24      0.00
    2   -8    1     -1.34      0.00
    3   -8    1      2.06      0.00
    4   -8    1     -2.20      0.00
    5   -8    1     -1.96      0.00
    6   -8    1      1.83      0.00
    7   -8    1      0.33      0.00
    8   -8    1      2.48      0.00
    9   -8    1      1.07      0.00
   10   -8    1     -0.40      0.00
   11   -8    1      4.18      0.00
   12   -8    1      4.79      0.00
   13   -8    1      1.95      0.00
   14   -8    1      2.66      0.00
  -13   -7    1      2.97      0.00
  -12   -7    1      3.01      0.00
  -11   -7    1      3.26      0.00
  -10   -7    1      0.26      0.00
   -9   -7    1      2.58      0.00
   -8   -7    1     -3.07      0.00
   -7   -7    1     -2.49      0.00
   -6   -7    1     -5.05      0.00
   -5   -7    1     -2.53      0.00
   -4   -7    1     -2.44      0.00
   -3   -7    1      5.95      0.00
   -2   -7    1      7.26      0.00
   -1   -7    1     11.53      0.00
    0   -7    1      6.87      0.00
    1   -7    1      9.96      0.00
    2   -7    1     10.05      0.00
    3   -7    1     14.12      0.00
    4   -7    1      5.01      0.00
    5   -7    1      5.92      0.00
    6   -7    1      4.24      0.00
    7   -7    1      0.95      0.00
    8   -7    1      3.51      0.00
    9   -7    1      1.04      0.00
   10   -7    1     -0.84      0.00
   11   -7    1      4.02      0.00
   12   -7    1      2.66      0.00
   13   -7    1      2.67      0.00
   14   -7    1      4.26      0.00
   15   -7    1     -1.85      0.00
  -13   -6    1     -4.70      0.00
  -12   -6    1     -1.36      0.00
  -11   -6    1      2.27      0.00
  -10   -6    1      1.81      0.00
   -9   -6    1     -1.34      0.00
   -8   -6    1     -4.41      0.00
   -7   -6    1      0.27      0.00
   -6   -6    1     -1.37      0.00
   -5   -6    1      0.56      0.00
   -4   -6    1     -3.63      0.00
   -3   -6    1      1.28      0.00
   -2   -6    1     -0.51      0.00
   -1   -6    1      4.32      0.00
    0   -6    1     -0.74      0.00
    1   -6    1    -13.67      0.00
    2   -6    1    -13.54      0.00
    3   -6    1     -6.12      0.00
    4   -6    1     -6.35      0.00
    5   -6    1     -0.84      0.00
    6   -6    1      3.21      0.00
    7   -6    1      2.63      0.00
    8   -6    1      4.20      0.00
    9   -6    1      2.12      0.00
   10   -6    1     -0.79      0.00
   11   -6    1      2.38      0.00
   12   -6    1     -0.88      0.00
   13   -6    1     -0.54      0.00
   14   -6    1      1.14      0.00
   15   -6    1     -1.96      0.00
  -14   -5    1      2.06      0.00
  -13   -5    1      0.05      0.00
  -12   -5    1     -0.15      0.00
  -11   -5    1     -2.07      0.00
  -10   -5    1     -0.85      0.00
   -9   -5    1     -0.61      0.00
   -8   -5    1      1.66      0.00
   -7   -5    1      8.78      0.00
   -6   -5    1      6.57      0.00
   -5   -5    1      5.27      0.00
   -4   -5    1     -0.18      0.00
   -3   -5    1      6.50      0.00
   -2   -5    1      0.23      0.00
   -1   -5    1      0.58      0.00
    0   -5    1     -0.56      0.00
    1   -5    1    -21.50      0.00
    2   -5    1    -19.31      0.00
    3   -5    1    -16.15      0.00
    4   -5    1     -9.28      0.00
    5   -5    1     -2.48      0.00
    6   -5    1     -1.34      0.00
    7   -5    1      0.61      0.00
    8   -5    1      1.73      0.00
    9   -5    1      0.73      0.00
   10   -5    1      0.18      0.00
   11   -5    1      3.60      0.00
   12   -5    1     -0.59      0.00
   13   -5    1     -0.37      0.00
   14   -5    1     -0.99      0.00
   15   -5    1     -0.29      0.00
  -14   -4    1      2.81      0.00
  -13   -4    1      1.08      0.00
  -12   -4    1      2.67      0.00
  -11   -4    1      2.72      0.00
  -10   -4    1      2.12      0.00
   -9   -4    1      2.67      0.00
   -8   -4    1      3.44      0.00
   -7   -4    1      4.57      0.00
   -6   -4    1     -1.27      0.00
   -5   -4    1     -0.23      0.00
   -4   -4    1     -9.73      0.00
   -3   -4    1     -3.17      0.00
   -2   -4    1     -6.11      0.00
   -1   -4    1     -6.18      0.00
    0   -4    1      5.35      0.00
    1   -4    1    -12.36      0.00
    2   -4    1      8.89      0.00
    3   -4    1      9.51      0.00
    4   -4    1      4.11      0.00
    5   -4    1      3.97      0.00
    6   -4    1     -2.46      0.00
    7   -4    1     -4.07      0.00
    8   -4    1     -3.18      0.00
    9   -4    1     -3.58      0.00
   10   -4    1     -4.20      0.00
   11   -4    1     -0.63      0.00
   12   -4    1     -5.85      0.00
   13   -4    1     -2.44      0.00
   14   -4    1      0.59      0.00
   15   -4    1      4.63      0.00
  -15   -3    1     -1.02      0.00
  -14   -3    1     -1.93      0.00
  -13   -3    1     -2.81      0.00
  -12   -3    1     -1.10      0.00
  -11   -3    1      2.14      0.00
  -10   -3    1      4.39      0.00
   -9   -3    1      7.91      0.00
   -8   -3    1      5.31      0.00
   -7   -3    1      6.45      0.00
   -6   -3    1      7.22      0.00
   -5   -3    1     17.55      0.00
   -4   -3    1      8.66      0.00
   -3   -3    1     11.02      0.00
   -2   -3    1      0.28      0.00
   -1   -3    1    -25.42      0.00
    0   -3    1     -1.29      0.00
    1   -3    1    -34.14      0.00
    2   -3    1      7.76      0.00
    3   -3    1      1.23      0.00
    4   -3    1     -3.10      0.00
    5   -3    1     -1.26      0.00
    6   -3    1     -7.71      0.00
    7   -3    1     -8.18      0.00
    8   -3    1     -4.72      0.00
    9   -3    1     -1.46      0.00
   10   -3    1     -4.89      0.00
   11   -3    1     -2.97      0.00
   12   -3    1     -5.32      0.00
   13   -3    1     -3.05      0.00
   14   -3    1     -2.44      0.00
   15   -3    1     -1.25      0.00
  -15   -2    1      0.08      0.00
  -14   -2    1     -1.27      0.00
  -13   -2    1     -5.22      0.00
  -12   -2    1     -7.44      0.00
  -11   -2    1     -7.42      0.00
  -10   -2    1     -8.26      0.00
   -9   -2    1     -6.96      0.00
   -8   -2    1     -9.79      0.00
   -7   -2    1     -4.57      0.00
   -6   -2    1      5.67      0.00
   -5   -2    1     20.68      0.00
   -4   -2    1     15.99      0.00
   -3   -2    1     23.64      0.00
   -2   -2    1     29.31      0.00
   -1   -2    1      9.78      0.00
    0   -2    1     78.34      0.00
    1   -2    1    -13.03      0.00
    2   -2    1     40.62      0.00
    3   -2    1     12.33      0.00
    4   -2    1      1.59      0.00
    5   -2    1     -2.50      0.00
    6   -2    1    -17.01      0.00
    7   -2    1    -14.27      0.00
    8   -2    1     -9.04      0.00
    9   -2    1     -4.45      0.00
   10   -2    1     -5.42      0.00
   11   -2    1     -5.54      0.00
   12   -2    1     -6.08      0.00
   13   -2    1     -4.28      0.00
   14   -2    1     -2.45      0.00
   15   -2    1     -6.01      0.00
  -15   -1    1     -3.53      0.00
  -14   -1    1      0.21      0.00
  -13   -1    1      0.81      0.00
  -12   -1    1      1.69      0.00
  -11   -1    1     -2.79      0.00
  -10   -1    1     -6.96      0.00
   -9   -1    1    -12.70      0.00
   -8   -1    1    -20.78      0.00
   -7   -1    1    -22.39      0.00
   -6   -1    1    -19.17      0.00
   -5   -1    1    -23.47      0.00
   -4   -1    1    -52.93      0.00
   -3   -1    1    -65.82      0.00
   -2   -1    1    -56.60      0.00
    2   -1    1    145.99      0.00
    3   -1    1     80.40      0.00
    4   -1    1     44.11      0.00
    5   -1    1     39.04      0.00
    6   -1    1     23.25      0.00
    7   -1    1     19.29      0.00
    8   -1    1     15.49      0.00
    9   -1    1      8.03      0.00
   10   -1    1      0.77      0.00
   11   -1    1     -0.86      0.00
   12   -1    1      0.96      0.00
   13   -1    1     -0.04      0.00
   14   -1    1      1.82      0.00
   15   -1    1     -0.99      0.00
  -15    0    1     -2.12      0.00
  -14    0    1      3.62      0.00
  -13    0    1      1.60      0.00
  -12    0    1      7.53      0.00
  -11    0    1      7.91      0.00
  -10    0    1     10.46      0.00
   -9    0    1     12.43      0.00
   -8    0    1     14.20      0.00
   -7    0    1     12.29      0.00
   -6    0    1      5.99      0.00
   -5    0    1      0.08      0.00
   -4    0    1    -29.13      0.00
   -3    0    1    -54.82      0.00
   -2    0    1    -81.91      0.00
    2    0    1     37.51      0.00
    3    0    1     -8.28      0.00
    4    0    1    -16.64      0.00
    5    0    1      5.27      0.00
    6    0    1     16.35      0.00
    7    0    1     26.41      0.00
    8    0    1     24.83      0.00
    9    0    1     18.86      0.00
   10    0    1     13.68      0.00
   11    0    1      9.24      0.00
   12    0    1      6.10      0.00
   13    0    1      4.30      0.00
   14    0    1      4.07      0.00
   15    0    1      1.58      0.00
  -15    1    1     -4.28      0.00
  -14    1    1      0.14      0.00
  -13    1    1     -3.82      0.00
  -12    1    1      1.15      0.00
  -11    1    1      1.59      0.00
  -10    1    1      2.11      0.00
   -9    1    1      6.38      0.00
   -8    1    1     10.90      0.00
   -7    1    1     16.40      0.00
   -6    1    1     15.70      0.00
   -5    1    1     20.95      0.00
   -4    1    1     16.14      0.00
   -3    1    1     20.17      0.00
   -2    1    1      0.09      0.00
    2    1    1    -75.33      0.00
    3    1    1    -76.30      0.00
    4    1    1    -73.77      0.00
    5    1    1    -48.30      0.00
    6    1    1    -30.98      0.00
    7    1    1    -14.94      0.00
    8    1    1    -11.19      0.00
    9    1    1     -4.67      0.00
   10    1    1      1.26      0.00
   11    1    1      2.47      0.00
   12    1    1     -0.56      0.00
   13    1    1      1.94      0.00
   14    1    1      3.59      0.00
   15    1    1      2.30      0.00
  -15    2    1     -1.59      0.00
  -14    2    1      1.05      0.00
  -13    2    1     -1.00      0.00
  -12    2    1     -1.07      0.00
  -11    2    1     -2.03      0.00
  -10    2    1     -6.36      0.00
   -9    2    1     -4.19      0.00
   -8    2    1     -5.84      0.00
   -7    2    1     -5.13      0.00
   -6    2    1     -6.65      0.00
   -5    2    1     -3.52      0.00
   -4    2    1      0.63      0.00
   -3    2    1     18.67      0.00
   -2    2    1     11.55      0.00
   -1    2    1    -23.66      0.00
    0    2    1     -9.68      0.00
    1    2    1    -32.97      0.00
    2    2    1    -10.24      0.00
    3    2    1      3.43      0.00
    4    2    1    -10.08      0.00
    5    2    1     -4.36      0.00
    6    2    1     -8.33      0.00
    7    2    1     -8.12      0.00
    8    2    1    -14.64      0.00
    9    2    1    -13.21      0.00
   10    2    1     -9.48      0.00
   11    2    1     -7.02      0.00
   12    2    1     -9.77      0.00
   13    2    1     -6.63      0.00
   14    2    1     -0.81      0.00
   15    2    1     -0.23      0.00
  -15    3    1      2.51      0.00
  -14    3    1      1.87      0.00
  -13    3    1     -0.63      0.00
  -12    3    1     -0.91      0.00
  -11    3    1      3.52      0.00
  -10    3    1     -1.12      0.00
   -9    3    1      0.05      0.00
   -8    3    1      0.80      0.00
   -7    3    1      0.67      0.00
   -6    3    1      2.18      0.00
   -5    3    1      5.08      0.00
   -4    3    1     -0.19      0.00
   -3    3    1      9.44      0.00
   -2    3    1      1.86      0.00
   -1    3    1     -9.26      0.00
    0    3    1      0.23      0.00
    1    3    1     -0.82      0.00
    2    3    1      9.33      0.00
    3    3    1     21.77      0.00
    4    3    1      6.17      0.00
    5    3    1      8.75      0.00
    6    3    1      3.00      0.00
    7    3    1      4.24      0.00
    8    3    1      1.59      0.00
    9    3    1      2.41      0.00
   10    3    1     -0.14      0.00
   11    3    1     -2.50      0.00
   12    3    1     -5.03      0.00
   13    3    1     -3.94      0.00
   14    3    1      0.90      0.00
  -15    4    1      2.21      0.00
  -14    4    1      5.74      0.00
  -13    4    1      1.12      0.00
  -12    4    1     -4.97      0.00
  -11    4    1     -2.90      0.00
  -10    4    1     -6.34      0.00
   -9    4    1     -6.23      0.00
   -8    4    1     -5.09      0.00
   -7    4    1     -2.28      0.00
   -6    4    1      2.41      0.00
   -5    4    1      5.06      0.00
   -4    4    1      2.47      0.00
   -3    4    1      7.18      0.00
   -2    4    1      2.52      0.00
   -1    4    1     -2.16      0.00
    0    4    1      7.23      0.00
    1    4    1     14.87      0.00
    2    4    1     10.54      0.00
    3    4    1     10.77      0.00
    4    4    1     -1.47      0.00
    5    4    1      3.67      0.00
    6    4    1      1.19      0.00
    7    4    1      3.00      0.00
    8    4    1      1.33      0.00
    9    4    1      2.62      0.00
   10    4    1      1.14      0.00
   11    4    1      3.53      0.00
   12    4    1      3.29      0.00
   13    4    1      0.22      0.00
   14    4    1      2.40      0.00
  -15    5    1     -3.97      0.00
  -14    5    1      1.57      0.00
  -13    5    1     -1.83      0.00
  -12    5    1     -2.55      0.00
  -11    5    1      0.97      0.00
  -10    5    1     -3.38      0.00
   -9    5    1     -1.05      0.00
   -8    5    1     -0.44      0.00
   -7    5    1     -3.28      0.00
   -6    5    1     -0.95      0.00
   -5    5    1     -6.96      0.00
   -4    5    1    -11.57      0.00
   -3    5    1    -10.19      0.00
   -2    5    1    -17.96      0.00
   -1    5    1    -17.92      0.00
    0    5    1    -13.42      0.00
    1    5    1     -1.71      0.00
    2    5    1      2.34      0.00
    3    5    1     11.67      0.00
    4    5    1      7.28      0.00
    5    5    1      9.44      0.00
    6    5    1      7.79      0.00
    7    5    1      8.35      0.00
    8    5    1      3.34      0.00
    9    5    1      1.88      0.00
   10    5    1     -1.54      0.00
   11    5    1      2.03      0.00
   12    5    1      2.22      0.00
   13    5    1     -0.11      0.00
   14    5    1     -1.56      0.00
  -15    6    1     -6.20      0.00
  -14    6    1      0.44      0.00
  -13    6    1     -4.06      0.00
  -12    6    1     -3.93      0.00
  -11    6    1      1.24      0.00
  -10    6    1      0.11      0.00
   -9    6    1      3.91      0.00
   -8    6    1      5.41      0.00
   -7    6    1      0.92      0.00
   -6    6    1      2.75      0.00
   -5    6    1     -3.76      0.00
   -4    6    1     -8.77      0.00
   -3    6    1     -4.21      0.00
   -2    6    1     -8.65      0.00
   -1    6    1     -6.99      0.00
    0    6    1    -10.60      0.00
    1    6    1     -3.40      0.00
    2    6    1     -4.48      0.00
    3    6    1      0.43      0.00
    4    6    1     -1.50      0.00
    5    6    1     -2.00      0.00
    6    6    1     -2.21      0.00
    7    6    1     -1.15      0.00
    8    6    1     -0.60      0.00
    9    6    1      1.07      0.00
   10    6    1     -3.76      0.00
   11    6    1      0.34      0.00
   12    6    1      0.09      0.00
   13    6    1      0.81      0.00
  -15    7    1     -2.72      0.00
  -14    7    1      4.32      0.00
  -13    7    1      3.27      0.00
  -12    7    1      6.73      0.00
  -11    7    1      6.51      0.00
  -10    7    1      1.24      0.00
   -9    7    1      2.59      0.00
   -8    7    1      3.96      0.00
   -7    7    1      3.20      0.00
   -6    7    1      4.50      0.00
   -5    7    1      0.15      0.00
   -4    7    1      2.08      0.00
   -3    7    1      8.34      0.00
   -2    7    1     10.87      0.00
   -1    7    1     15.08      0.00
    0    7    1      6.96      0.00
    1    7    1      6.09      0.00
    2    7    1      1.21      0.00
    3    7    1      2.36      0.00
    4    7    1      0.23      0.00
    5    7    1     -7.84      0.00
    6    7    1     -6.03      0.00
    7    7    1     -6.20      0.00
    8    7    1     -4.27      0.00
    9    7    1      1.50      0.00
   10    7    1     -1.71      0.00
   11    7    1      0.80      0.00
   12    7    1      0.09      0.00
   13    7    1      3.92      0.00
  -15    8    1     -0.33      0.00
  -14    8    1      1.76      0.00
  -13    8    1     -1.85      0.00
  -12    8    1      0.27      0.00
  -11    8    1      2.54      0.00
  -10    8    1      0.41      0.00
   -9    8    1      0.68      0.00
   -8    8    1     -1.65      0.00
   -7    8    1     -4.09      0.00
   -6    8    1     -0.72      0.00
   -5    8    1     -4.92      0.00
   -4    8    1     -2.47      0.00
   -3    8    1      0.83      0.00
   -2    8    1      1.81      0.00
   -1    8    1      2.06      0.00
    0    8    1     -1.31      0.00
    1    8    1     -1.23      0.00
    2    8    1     -2.79      0.00
    3    8    1     -1.31      0.00
    4    8    1      2.88      0.00
    5    8    1     -6.08      0.00
    6    8    1     -4.42      0.00
    7    8    1     -5.33      0.00
    8    8    1     -4.55      0.00
    9    8    1     -0.49      0.00
   10    8    1     -2.07      0.00
   11    8    1      1.23      0.00
   12    8    1      0.12      0.00
  -14    9    1     -1.05      0.00
  -13    9    1     -1.26      0.00
  -12    9    1     -4.57      0.00
  -11    9    1     -0.68      0.00
  -10    9    1      0.78      0.00
   -9    9    1     -1.30      0.00
   -8    9    1     -4.74      0.00
   -7    9    1     -6.47      0.00
   -6    9    1     -1.16      0.00
   -5    9    1      0.12      0.00
   -4    9    1      1.42      0.00
   -3    9    1      1.50      0.00
   -2    9    1      2.01      0.00
   -1    9    1     -0.84      0.00
    0    9    1     -2.17      0.00
    1    9    1     -4.82      0.00
    2    9    1     -5.40      0.00
    3    9    1     -3.38      0.00
    4    9    1      2.57      0.00
    5    9    1     -0.69      0.00
    6    9    1      3.06      0.00
    7    9    1      0.94      0.00
    8    9    1      0.08      0.00
    9    9    1      0.13      0.00
   10    9    1     -5.37      0.00
   11    9    1     -4.00      0.00
  -14   10    1      0.54      0.00
  -13   10    1      5.86      0.00
  -12   10    1      0.11      0.00
  -11   10    1      2.68      0.00
  -10   10    1      3.42      0.00
   -9   10    1      3.68      0.00
   -8   10    1     -2.15      0.00
   -7   10    1     -2.68      0.00
   -6   10    1     -1.55      0.00
   -5   10    1      0.44      0.00
   -4   10    1      3.36      0.00
   -3   10    1      2.48      0.00
   -2   10    1      3.97      0.00
   -1   10    1      0.99      0.00
    0   10    1      2.76      0.00
    1   10    1      3.43      0.00
    2   10    1      1.56      0.00
    3   10    1     -1.13      0.00
    4   10    1     -0.62      0.00
    5   10    1     -3.30      0.00
    6   10    1     -0.72      0.00
    7   10    1     -3.20      0.00
    8   10    1     -4.29      0.00
    9   10    1     -1.49      0.00
   10   10    1     -1.81      0.00
   11   10    1     -1.60      0.00
  -13   11    1      6.53      0.00
  -12   11    1     -2.08      0.00
  -11   11    1      1.17      0.00
  -10   11    1     -3.03      0.00
   -9   11    1      2.94      0.00
   -8   11    1      2.26      0.00
   -7   11    1      5.55      0.00
   -6   11    1      2.19      0.00
   -5   11    1     -2.47      0.00
   -4   11    1     -0.34      0.00
   -3   11    1     -2.20      0.00
   -2   11    1     -2.30      0.00
   -1   11    1     -3.21      0.00
    0   11    1     -0.63      0.00
    1   11    1      1.16      0.00
    2   11    1      2.53      0.00
    3   11    1      0.87      0.00
    4   11    1      1.84      0.00
    5   11    1     -0.47      0.00
    6   11    1      1.03      0.00
    7   11    1      3.69      0.00
    8   11    1      1.55      0.00
    9   11    1     -0.88      0.00
   10   11    1      0.69      0.00
  -13   12    1      1.74      0.00
  -12   12    1     -6.03      0.00
  -11   12    1     -0.07      0.00
  -10   12    1     -5.28      0.00
   -9   12    1     -0.74      0.00
   -8   12    1      0.24      0.00
   -7   12    1      2.80      0.00
   -6   12    1      2.80      0.00
   -5   12    1      0.95      0.00
   -4   12    1      0.55      0.00
   -3   12    1     -0.40      0.00
   -2   12    1      0.04      0.00
   -1   12    1     -0.40      0.00
    0   12    1      0.71      0.00
    1   12    1      0.83      0.00
    2   12    1      3.23      0.00
    3   12    1     -1.43      0.00
    4   12    1      0.03      0.00
    5   12    1      2.32      0.00
    6   12    1      2.58      0.00
    7   12    1      2.01      0.00
    8   12    1     -1.53      0.00
    9   12    1     -3.90      0.00
  -12   13    1     -2.13      0.00
  -11   13    1      1.51      0.00
  -10   13    1     -0.55      0.00
   -9   13    1     -0.66      0.00
   -8   13    1     -1.59      0.00
   -7   13    1     -3.19      0.00
   -6   13    1     -3.71      0.00
   -5   13    1     -1.22      0.00
   -4   13    1      0.62      0.00
   -3   13    1      1.97      0.00
   -2   13    1      2.58      0.00
   -1   13    1      0.72      0.00
    0   13    1     -1.34      0.00
    1   13    1     -2.47      0.00
    2   13    1      1.26      0.00
    3   13    1     -1.70      0.00
    4   13    1     -1.74      0.00
    5   13    1     -2.86      0.00
    6   13    1     -1.28      0.00
    7   13    1      0.43      0.00
    8   13    1     -0.15      0.00
  -11   14    1      0.71      0.00
  -10   14    1      1.66      0.00
   -9   14    1      0.42      0.00
   -8   14    1      1.51      0.00
   -7   14    1      1.94      0.00
   -6   14    1      2.47      0.00
   -5   14    1      0.65      0.00
   -4   14    1      0.95      0.00
   -3   14    1      2.49      0.00
   -2   14    1      1.29      0.00
   -1   14    1      1.48      0.00
    0   14    1      2.72      0.00
    1   14    1      2.51      0.00
    2   14    1      2.47      0.00
    3   14    1      0.64      0.00
    4   14    1      2.94      0.00
    5   14    1      0.86      0.00
    6   14    1      5.13      0.00
    7   14    1      7.32      0.00
  -10   15    1      4.37      0.00
   -9   15    1      2.63      0.00
   -8   15    1      5.44      0.00
   -7   15    1      4.47      0.00
   -6   15    1      2.96      0.00
   -5   15    1     -3.49      0.00
   -4   15    1     -7.86      0.00
   -3   15    1     -5.11      0.00
   -2   15    1     -3.27      0.00
   -1   15    1     -1.63      0.00
    0   15    1      1.48      0.00
    1   15    1      1.69      0.00
    2   15    1     -2.50      0.00
    3   15    1     -5.51      0.00
    4   15    1     -2.61      0.00
    5   15    1     -4.91      0.00
   -8   16    1      4.57      0.00
   -7   16    1      1.07      0.00
   -6   16    1     -5.03      0.00
   -5   16    1     -4.42      0.00
   -4   16    1     -3.04      0.00
   -3   16    1     -1.02      0.00
   -2   16    1     -0.73      0.00
   -1   16    1     -0.63      0.00
    0   16    1      1.33      0.00
    1   16    1     -0.16      0.00
    2   16    1     -2.70      0.00
    3   16    1     -1.98      0.00
   -5   17    1      5.54      0.00
   -4   17    1      6.09      0.00
   -3   17    1      4.50      0.00
   -2   17    1      1.54      0.00
   -1   17    1     -1.35      0.00
    0   17    1      0.19      0.00
   -1  -17    2      0.87      0.00
    0  -17    2      0.63      0.00
    1  -17    2     -2.13      0.00
    2  -17    2     -5.24      0.00
    3  -17    2     -1.30      0.00
    4  -17    2     -2.04      0.00
    5  -17    2     -4.75      0.00
    6  -17    2     -4.52      0.00
   -4  -16    2      1.21      0.00
   -3  -16    2     -3.02      0.00
   -2  -16    2     -2.69      0.00
   -1  -16    2     -4.16      0.00
    0  -16    2     -0.30      0.00
    1  -16    2      0.29      0.00
    2  -16    2     -0.21      0.00
    3  -16    2      6.09      0.00
    4  -16    2      3.59      0.00
    5  -16    2     -2.07      0.00
    6  -16    2     -2.22      0.00
    7  -16    2     -0.79      0.00
    8  -16    2      2.03      0.00
   -6  -15    2      0.70      0.00
   -5  -15    2      0.01      0.00
   -4  -15    2      2.04      0.00
   -3  -15    2     -5.59      0.00
   -2  -15    2     -4.90      0.00
   -1  -15    2     -7.74      0.00
    0  -15    2     -2.24      0.00
    1  -15    2      0.05      0.00
    2  -15    2     -1.42      0.00
    3  -15    2      1.89      0.00
    4  -15    2      0.37      0.00
    5  -15    2     -3.96      0.00
    6  -15    2      0.85      0.00
    7  -15    2      3.80      0.00
    8  -15    2      4.57      0.00
    9  -15    2      7.06      0.00
   10  -15    2      3.75      0.00
   -7  -14    2     -3.00      0.00
   -6  -14    2      0.31      0.00
   -5  -14    2     -1.62      0.00
   -4  -14    2      2.03      0.00
   -3  -14    2     -1.44      0.00
   -2  -14    2      3.19      0.00
   -1  -14    2      2.07      0.00
    0  -14    2      3.83      0.00
    1  -14    2      3.67      0.00
    2  -14    2     -0.30      0.00
    3  -14    2     -1.53      0.00
    4  -14    2     -0.67      0.00
    5  -14    2     -2.91      0.00
    6  -14    2     -0.57      0.00
    7  -14    2      1.24      0.00
    8  -14    2      0.69      0.00
    9  -14    2      3.09      0.00
   10  -14    2      0.66      0.00
   11  -14    2      5.63      0.00
   -8  -13    2      0.82      0.00
   -7  -13    2     -3.14      0.00
   -6  -13    2     -1.18      0.00
   -5  -13    2     -1.47      0.00
   -4  -13    2      3.11      0.00
   -3  -13    2      1.62      0.00
   -2  -13    2      3.63      0.00
   -1  -13    2      3.92      0.00
    0  -13    2      3.21      0.00
    1  -13    2      1.97      0.00
    2  -13    2     -2.51      0.00
    3  -13    2     -4.48      0.00
    4  -13    2     -2.17      0.00
    5  -13    2     -2.41      0.00
    6  -13    2     -1.08      0.00
    7  -13    2      1.42      0.00
    8  -13    2     -0.22      0.00
    9  -13    2      0.66      0.00
   10  -13    2     -7.51      0.00
   11  -13    2      0.97      0.00
   12  -13    2     -3.14      0.00
   -9  -12    2     -3.35      0.00
   -8  -12    2     -6.99      0.00
   -7  -12    2     -7.99      0.00
   -6  -12    2     -3.28      0.00
   -5  -12    2     -2.81      0.00
   -4  -12    2     -0.93      0.00
   -3  -12    2     -0.06      0.00
   -2  -12    2      1.11      0.00
   -1  -12    2      1.05      0.00
    0  -12    2      0.92      0.00
    1  -12    2      3.07      0.00
    2  -12    2      0.75      0.00
    3  -12    2     -3.52      0.00
    4  -12    2     -0.10      0.00
    5  -12    2     -0.65      0.00
    6  -12    2     -1.58      0.00
    7  -12    2      0.49      0.00
    8  -12    2      0.00      0.00
    9  -12    2      2.10      0.00
   10  -12    2     -8.19      0.00
   11  -12    2     -4.47      0.00
   12  -12    2     -4.40      0.00
  -10  -11    2      0.06      0.00
   -9  -11    2      1.65      0.00
   -8  -11    2      0.35      0.00
   -7  -11    2     -0.58      0.00
   -6  -11    2     -0.98      0.00
   -5  -11    2     -2.23      0.00
   -4  -11    2     -1.19      0.00
   -3  -11    2      0.15      0.00
   -2  -11    2      0.30      0.00
   -1  -11    2     -2.41      0.00
    0  -11    2     -1.09      0.00
    1  -11    2      2.03      0.00
    2  -11    2      2.73      0.00
    3  -11    2     -2.44      0.00
    4  -11    2      2.72      0.00
    5  -11    2      3.26      0.00
    6  -11    2      3.10      0.00
    7  -11    2      1.20      0.00
    8  -11    2      1.19      0.00
    9  -11    2      1.36      0.00
   10  -11    2     -3.91      0.00
   11  -11    2     -4.03      0.00
   12  -11    2     -2.32      0.00
   13  -11    2     -0.59      0.00
  -11  -10    2      6.14      0.00
  -10  -10    2      3.88      0.00
   -9  -10    2      4.22      0.00
   -8  -10    2      1.78      0.00
   -7  -10    2     -0.33      0.00
   -6  -10    2     -5.09      0.00
   -5  -10    2     -2.49      0.00
   -4  -10    2      0.44      0.00
   -3  -10    2     -2.12      0.00
   -2  -10    2     -1.28      0.00
   -1  -10    2     -2.29      0.00
    0  -10    2     -3.25      0.00
    1  -10    2     -2.18      0.00
    2  -10    2     -1.61      0.00
    3  -10    2     -3.35      0.00
    4  -10    2      1.07      0.00
    5  -10    2      1.80      0.00
    6  -10    2      4.36      0.00
    7  -10    2     -1.82      0.00
    8  -10    2     -0.91      0.00
    9  -10    2     -1.32      0.00
   10  -10    2     -0.73      0.00
   11  -10    2      1.92      0.00
   12  -10    2      2.96      0.00
   13  -10    2     -1.07      0.00
   14  -10    2     -1.08      0.00
  -12   -9    2     -4.64      0.00
  -11   -9    2     -1.81      0.00
  -10   -9    2     -1.30      0.00
   -9   -9    2      3.12      0.00
   -8   -9    2      1.39      0.00
   -7   -9    2      3.70      0.00
   -6   -9    2     -2.80      0.00
   -5   -9    2     -2.44      0.00
   -4   -9    2      2.26      0.00
   -3   -9    2      2.49      0.00
   -2   -9    2      1.16      0.00
   -1   -9    2      1.69      0.00
    0   -9    2     -3.04      0.00
    1   -9    2      0.88      0.00
    2   -9    2     -1.90      0.00
    3   -9    2     -1.06      0.00
    4   -9    2     -2.75      0.00
    5   -9    2     -3.04      0.00
    6   -9    2      0.45      0.00
    7   -9    2     -1.79      0.00
    8   -9    2     -0.07      0.00
    9   -9    2     -2.47      0.00
   10   -9    2     -3.61      0.00
   11   -9    2      0.82      0.00
   12   -9    2      2.39      0.00
   13   -9    2     -0.02      0.00
   14   -9    2      2.01      0.00
  -12   -8    2      1.13      0.00
  -11   -8    2      0.13      0.00
  -10   -8    2     -1.71      0.00
   -9   -8    2      4.55      0.00
   -8   -8    2      1.88      0.00
   -7   -8    2      2.22      0.00
   -6   -8    2     -2.10      0.00
   -5   -8    2     -2.73      0.00
   -4   -8    2     -6.04      0.00
   -3   -8    2     -6.20      0.00
   -2   -8    2     -7.43      0.00
   -1   -8    2      0.26      0.00
    0   -8    2     -3.53      0.00
    1   -8    2      2.50      0.00
    2   -8    2      1.08      0.00
    3   -8    2      6.04      0.00
    4   -8    2     -1.49      0.00
    5   -8    2      0.41      0.00
    6   -8    2      0.81      0.00
    7   -8    2     -0.12      0.00
    8   -8    2      1.46      0.00
    9   -8    2      0.00      0.00
   10   -8    2     -1.59      0.00
   11   -8    2      0.57      0.00
   12   -8    2     -1.14      0.00
   13   -8    2     -1.55      0.00
   14   -8    2     -1.50      0.00
  -13   -7    2      1.04      0.00
  -12   -7    2     -0.23      0.00
  -11   -7    2     -0.99      0.00
  -10   -7    2     -1.66      0.00
   -9   -7    2      1.57      0.00
   -8   -7    2      1.20      0.00
   -7   -7    2      3.24      0.00
   -6   -7    2      2.25      0.00
   -5   -7    2      3.53      0.00
   -4   -7    2     -0.98      0.00
   -3   -7    2      2.61      0.00
   -2   -7    2      2.25      0.00
   -1   -7    2      7.45      0.00
    0   -7    2      1.45      0.00
    1   -7    2     -1.37      0.00
    2   -7    2     -0.96      0.00
    3   -7    2      4.70      0.00
    4   -7    2     -2.38      0.00
    5   -7    2      1.07      0.00
    6   -7    2      1.33      0.00
    7   -7    2      0.66      0.00
    8   -7    2      3.46      0.00
    9   -7    2      2.24      0.00
   10   -7    2     -0.04      0.00
   11   -7    2      2.77      0.00
   12   -7    2      0.74      0.00
   13   -7    2      2.29      0.00
   14   -7    2      1.88      0.00
   15   -7    2     -2.63      0.00
  -14   -6    2      0.28      0.00
  -13   -6    2     -1.52      0.00
  -12   -6    2     -2.12      0.00
  -11   -6    2     -2.73      0.00
  -10   -6    2     -2.02      0.00
   -9   -6    2     -5.62      0.00
   -8   -6    2     -7.35      0.00
   -7   -6    2     -1.56      0.00
   -6   -6    2      0.47      0.00
   -5   -6    2      2.69      0.00
   -4   -6    2      2.82      0.00
   -3   -6    2     10.11      0.00
   -2   -6    2      9.40      0.00
   -1   -6    2     16.82      0.00
    0   -6    2     17.51      0.00
    1   -6    2     -2.15      0.00
    2   -6    2     -8.71      0.00
    3   -6    2    -11.39      0.00
    4   -6    2    -11.05      0.00
    5   -6    2     -7.15      0.00
    6   -6    2     -5.18      0.00
    7   -6    2     -4.87      0.00
    8   -6    2     -2.90      0.00
    9   -6    2     -0.84      0.00
   10   -6    2      0.22      0.00
   11   -6    2      2.77      0.00
   12   -6    2     -0.56      0.00
   13   -6    2      0.38      0.00
   14   -6    2     -0.66      0.00
   15   -6    2     -1.08      0.00
  -14   -5    2      0.66      0.00
  -13   -5    2      1.26      0.00
  -12   -5    2      1.26      0.00
  -11   -5    2     -0.41      0.00
  -10   -5    2      1.71      0.00
   -9   -5    2      1.08      0.00
   -8   -5    2      0.47      0.00
   -7   -5    2      5.18      0.00
   -6   -5    2      4.25      0.00
   -5   -5    2      2.76      0.00
   -4   -5    2     -1.22      0.00
   -3   -5    2      6.00      0.00
   -2   -5    2     -0.39      0.00
   -1   -5    2     -0.12      0.00
    0   -5    2     12.59      0.00
    1   -5    2     -2.40      0.00
    2   -5    2      6.32      0.00
    3   -5    2      0.91      0.00
    4   -5    2      6.18      0.00
    5   -5    2     10.32      0.00
    6   -5    2      5.51      0.00
    7   -5    2      2.82      0.00
    8   -5    2      1.73      0.00
    9   -5    2     -0.53      0.00
   10   -5    2     -0.35      0.00
   11   -5    2      2.39      0.00
   12   -5    2     -3.17      0.00
   13   -5    2     -2.80      0.00
   14   -5    2     -3.45      0.00
   15   -5    2      0.61      0.00
  -14   -4    2      1.40      0.00
  -13   -4    2     -0.71      0.00
  -12   -4    2     -1.10      0.00
  -11   -4    2     -0.88      0.00
  -10   -4    2     -0.83      0.00
   -9   -4    2      0.83      0.00
   -8   -4    2      2.29      0.00
   -7   -4    2      5.85      0.00
   -6   -4    2      3.68      0.00
   -5   -4    2      8.27      0.00
   -4   -4    2     -1.38      0.00
   -3   -4    2     -2.60      0.00
   -2   -4    2    -10.37      0.00
   -1   -4    2    -19.19      0.00
    0   -4    2      1.61      0.00
    1   -4    2    -20.22      0.00
    2   -4    2     13.76      0.00
    3   -4    2      9.69      0.00
    4   -4    2     10.69      0.00
    5   -4    2     12.79      0.00
    6   -4    2      8.62      0.00
    7   -4    2      6.52      0.00
    8   -4    2      4.92      0.00
    9   -4    2      1.68      0.00
   10   -4    2      0.31      0.00
   11   -4    2      4.01      0.00
   12   -4    2     -2.33      0.00
   13   -4    2     -2.31      0.00
   14   -4    2      0.02      0.00
   15   -4    2      6.69      0.00
  -15   -3    2      4.67      0.00
  -14   -3    2      2.58      0.00
  -13   -3    2     -2.01      0.00
  -12   -3    2     -3.33      0.00
  -11   -3    2     -2.72      0.00
  -10   -3    2     -3.43      0.00
   -9   -3    2     -2.01      0.00
   -8   -3    2     -7.23      0.00
   -7   -3    2    -11.07      0.00
   -6   -3    2    -13.84      0.00
   -5   -3    2     -3.84      0.00
   -4   -3    2     -7.44      0.00
   -3   -3    2     -0.27      0.00
   -2   -3    2      2.34      0.00
   -1   -3    2    -22.16      0.00
    0   -3    2      9.13      0.00
    1   -3    2    -43.92      0.00
    2   -3    2     15.04      0.00
    3   -3    2      3.76      0.00
    4   -3    2      9.06      0.00
    5   -3    2      9.94      0.00
    6   -3    2      0.49      0.00
    7   -3    2     -0.86      0.00
    8   -3    2     -0.60      0.00
    9   -3    2      0.61      0.00
   10   -3    2     -1.59      0.00
   11   -3    2      0.69      0.00
   12   -3    2     -0.64      0.00
   13   -3    2     -0.39      0.00
   14   -3    2     -2.30      0.00
   15   -3    2     -2.93      0.00
  -15   -2    2      2.67      0.00
  -14   -2    2      5.23      0.00
  -13   -2    2      2.94      0.00
  -12   -2    2      3.61      0.00
  -11   -2    2      3.35      0.00
  -10   -2    2      2.14      0.00
   -9   -2    2      2.81      0.00
   -8   -2    2     -1.70      0.00
   -7   -2    2     -4.56      0.00
   -6   -2    2     -1.59      0.00
   -5   -2    2      2.66      0.00
   -4   -2    2    -16.26      0.00
   -3   -2    2    -29.62      0.00
   -2   -2    2    -45.61      0.00
   -1   -2    2    -79.73      0.00
    0   -2    2      1.11      0.00
    1   -2    2    -81.81      0.00
    2   -2    2      3.86      0.00
    3   -2    2     -4.91      0.00
    4   -2    2      4.91      0.00
    5   -2    2     10.16      0.00
    6   -2    2     -2.60      0.00
    7   -2    2     -0.85      0.00
    8   -2    2      2.75      0.00
    9   -2    2      5.87      0.00
   10   -2    2      4.22      0.00
   11   -2    2      2.27      0.00
   12   -2    2      0.85      0.00
   13   -2    2      1.15      0.00
   14   -2    2      1.34      0.00
   15   -2    2     -2.53      0.00
  -15   -1    2     -2.12      0.00
  -14   -1    2     -0.48      0.00
  -13   -1    2     -2.47      0.00
  -12   -1    2      2.49      0.00
  -11   -1    2      0.35      0.00
  -10   -1    2      2.88      0.00
   -9   -1    2      8.36      0.00
   -8   -1    2     10.29      0.00
   -7   -1    2     12.18      0.00
   -6   -1    2     21.60      0.00
   -5   -1    2     30.06      0.00
   -4   -1    2     15.02      0.00
   -3   -1    2     -1.17      0.00
   -2   -1    2    -48.68      0.00
    2   -1    2     30.85      0.00
    3   -1    2     -7.03      0.00
    4   -1    2    -25.19      0.00
    5   -1    2    -19.36      0.00
    6   -1    2    -21.13      0.00
    7   -1    2    -12.93      0.00
    8   -1    2     -3.69      0.00
    9   -1    2      3.29      0.00
   10   -1    2      4.37      0.00
   11   -1    2      3.91      0.00
   12   -1    2      5.19      0.00
   13   -1    2      3.67      0.00
   14   -1    2      2.98      0.00
   15   -1    2      3.01      0.00
  -15    0    2     -2.83      0.00
  -14    0    2     -1.18      0.00
  -13    0    2     -9.90      0.00
  -12    0    2     -5.21      0.00
  -11    0    2     -6.32      0.00
  -10    0    2     -4.92      0.00
   -9    0    2     -2.74      0.00
   -8    0    2     -2.07      0.00
   -7    0    2      0.59      0.00
   -6    0    2      3.48      0.00
   -5    0    2     14.92      0.00
   -4    0    2     21.45      0.00
   -3    0    2     39.91      0.00
   -2    0    2     31.22      0.00
    2    0    2    111.56      0.00
    3    0    2     38.20      0.00
    4    0    2     -8.26      0.00
    5    0    2    -16.45      0.00
    6    0    2    -19.96      0.00
    7    0    2    -12.75      0.00
    8    0    2    -11.02      0.00
    9    0    2     -9.98      0.00
   10    0    2     -6.60      0.00
   11    0    2     -5.67      0.00
   12    0    2     -6.42      0.00
   13    0    2     -3.51      0.00
   14    0    2      1.04      0.00
   15    0    2      5.52      0.00
  -15    1    2     -2.27      0.00
  -14    1    2      1.83      0.00
  -13    1    2     -3.87      0.00
  -12    1    2     -0.72      0.00
  -11    1    2     -2.26      0.00
  -10    1    2     -4.53      0.00
   -9    1    2     -2.61      0.00
   -8    1    2     -7.25      0.00
   -7    1    2    -10.06      0.00
   -6    1    2    -15.72      0.00
   -5    1    2    -15.79      0.00
   -4    1    2    -15.99      0.00
   -3    1    2     -4.39      0.00
   -2    1    2    -16.02      0.00
    1    1    2    -30.99      0.00
    2    1    2      2.64      0.00
    3    1    2     12.12      0.00
    4    1    2      2.86      0.00
    5    1    2      9.42      0.00
    6    1    2      9.06      0.00
    7    1    2     12.91      0.00
    8    1    2      5.28      0.00
    9    1    2     -2.21      0.00
   10    1    2     -3.16      0.00
   11    1    2     -3.10      0.00
   12    1    2     -7.91      0.00
   13    1    2     -7.44      0.00
   14    1    2     -3.95      0.00
   15    1    2     -0.71      0.00
  -15    2    2      4.63      0.00
  -14    2    2      5.99      0.00
  -13    2    2      2.14      0.00
  -12    2    2      1.15      0.00
  -11    2    2      1.30      0.00
  -10    2    2     -3.27      0.00
   -9    2    2     -0.98      0.00
   -8    2    2     -2.08      0.00
   -7    2    2     -2.67      0.00
   -6    2    2     -5.20      0.00
   -5    2    2     -7.22      0.00
   -4    2    2     -6.86      0.00
   -3    2    2      6.62      0.00
   -2    2    2    -13.04      0.00
   -1    2    2    -40.26      0.00
    0    2    2    -52.39      0.00
    1    2    2    -72.40      0.00
    2    2    2    -50.35      0.00
    3    2    2    -14.80      0.00
    4    2    2     -6.79      0.00
    5    2    2      8.16      0.00
    6    2    2      7.51      0.00
    7    2    2     10.32      0.00
    8    2    2      6.24      0.00
    9    2    2      5.64      0.00
   10    2    2      7.73      0.00
   11    2    2      9.55      0.00
   12    2    2      3.81      0.00
   13    2    2      0.93      0.00
   14    2    2      3.48      0.00
   15    2    2      0.76      0.00
  -15    3    2     -1.00      0.00
  -14    3    2      1.65      0.00
  -13    3    2      0.19      0.00
  -12    3    2     -1.65      0.00
  -11    3    2      1.99      0.00
  -10    3    2     -2.46      0.00
   -9    3    2     -3.56      0.00
   -8    3    2     -4.39      0.00
   -7    3    2     -4.79      0.00
   -6    3    2     -2.38      0.00
   -5    3    2      1.22      0.00
   -4    3    2     -1.24      0.00
   -3    3    2      5.95      0.00
   -2    3    2     -5.39      0.00
   -1    3    2    -13.74      0.00
    0    3    2    -11.95      0.00
    1    3    2     -6.20      0.00
    2    3    2      3.06      0.00
    3    3    2     17.35      0.00
    4    3    2      2.91      0.00
    5    3    2     -0.57      0.00
    6    3    2     -6.55      0.00
    7    3    2     -3.13      0.00
    8    3    2     -1.90      0.00
    9    3    2      2.36      0.00
   10    3    2      2.81      0.00
   11    3    2      4.59      0.00
   12    3    2      2.93      0.00
   13    3    2      2.55      0.00
   14    3    2      6.57      0.00
  -15    4    2     -7.39      0.00
  -14    4    2     -0.45      0.00
  -13    4    2      0.90      0.00
  -12    4    2      0.14      0.00
  -11    4    2      3.90      0.00
  -10    4    2      1.40      0.00
   -9    4    2      3.05      0.00
   -8    4    2      2.37      0.00
   -7    4    2      3.64      0.00
   -6    4    2      9.39      0.00
   -5    4    2      6.13      0.00
   -4    4    2      1.21      0.00
   -3    4    2      0.61      0.00
   -2    4    2     -9.11      0.00
   -1    4    2    -12.01      0.00
    0    4    2    -14.19      0.00
    1    4    2     -2.71      0.00
    2    4    2      0.92      0.00
    3    4    2      9.15      0.00
    4    4    2      0.58      0.00
    5    4    2      0.23      0.00
    6    4    2     -1.75      0.00
    7    4    2     -1.25      0.00
    8    4    2     -1.31      0.00
    9    4    2      0.26      0.00
   10    4    2     -4.10      0.00
   11    4    2     -1.32      0.00
   12    4    2      0.00      0.00
   13    4    2     -0.30      0.00
   14    4    2      1.70      0.00
  -15    5    2     -2.71      0.00
  -14    5    2      3.30      0.00
  -13    5    2     -0.67      0.00
  -12    5    2     -2.67      0.00
  -11    5    2      0.65      0.00
  -10    5    2     -2.05      0.00
   -9    5    2      3.51      0.00
   -8    5    2      6.59      0.00
   -7    5    2      7.37      0.00
   -6    5    2     17.73      0.00
   -5    5    2     14.74      0.00
   -4    5    2     11.59      0.00
   -3    5    2     10.24      0.00
   -2    5    2     -0.70      0.00
   -1    5    2     -0.69      0.00
    0    5    2     -8.39      0.00
    1    5    2     -2.70      0.00
    2    5    2     -5.26      0.00
    3    5    2      0.48      0.00
    4    5    2     -2.47      0.00
    5    5    2     -2.71      0.00
    6    5    2     -0.12      0.00
    7    5    2     -0.56      0.00
    8    5    2     -0.14      0.00
    9    5    2      0.68      0.00
   10    5    2     -4.84      0.00
   11    5    2     -3.31      0.00
   12    5    2     -3.17      0.00
   13    5    2     -0.45      0.00
   14    5    2      1.30      0.00
  -15    6    2     -6.21      0.00
  -14    6    2      1.27      0.00
  -13    6    2      1.03      0.00
  -12    6    2      1.86      0.00
  -11    6    2      3.11      0.00
  -10    6    2      0.03      0.00
   -9    6    2      1.79      0.00
   -8    6    2      1.52      0.00
   -7    6    2     -0.35      0.00
   -6    6    2      2.41      0.00
   -5    6    2     -3.94      0.00
   -4    6    2     -5.65      0.00
   -3    6    2     -0.48      0.00
   -2    6    2      4.36      0.00
   -1    6    2     14.65      0.00
    0    6    2     11.74      0.00
    1    6    2     16.74      0.00
    2    6    2      9.75      0.00
    3    6    2      8.86      0.00
    4    6    2      6.88      0.00
    5    6    2      1.31      0.00
    6    6    2     -0.37      0.00
    7    6    2     -8.03      0.00
    8    6    2     -7.34      0.00
    9    6    2     -3.77      0.00
   10    6    2     -5.06      0.00
   11    6    2      0.36      0.00
   12    6    2      0.55      0.00
   13    6    2      1.92      0.00
  -15    7    2     -1.69      0.00
  -14    7    2      0.62      0.00
  -13    7    2     -1.79      0.00
  -12    7    2      1.70      0.00
  -11    7    2      3.07      0.00
  -10    7    2      0.38      0.00
   -9    7    2      2.43      0.00
   -8    7    2      1.55      0.00
   -7    7    2      1.24      0.00
   -6    7    2      1.48      0.00
   -5    7    2     -5.33      0.00
   -4    7    2     -5.00      0.00
   -3    7    2     -3.30      0.00
   -2    7    2      0.81      0.00
   -1    7    2      8.47      0.00
    0    7    2      6.33      0.00
    1    7    2      6.89      0.00
    2    7    2      1.64      0.00
    3    7    2      3.29      0.00
    4    7    2      5.90      0.00
    5    7    2     -2.50      0.00
    6    7    2     -0.50      0.00
    7    7    2     -4.24      0.00
    8    7    2     -2.26      0.00
    9    7    2      2.31      0.00
   10    7    2      0.91      0.00
   11    7    2      2.29      0.00
   12    7    2     -0.55      0.00
   13    7    2      0.50      0.00
  -15    8    2     -3.62      0.00
  -14    8    2     -2.54      0.00
  -13    8    2     -3.92      0.00
  -12    8    2     -4.84      0.00
  -11    8    2     -0.61      0.00
  -10    8    2      0.32      0.00
   -9    8    2      2.30      0.00
   -8    8    2      0.10      0.00
   -7    8    2     -3.91      0.00
   -6    8    2     -2.27      0.00
   -5    8    2     -4.05      0.00
   -4    8    2     -2.27      0.00
   -3    8    2     -0.40      0.00
   -2    8    2      0.07      0.00
   -1    8    2     -1.01      0.00
    0    8    2     -3.02      0.00
    1    8    2     -5.11      0.00
    2    8    2    -10.25      0.00
    3    8    2    -10.56      0.00
    4    8    2     -5.29      0.00
    5    8    2     -8.83      0.00
    6    8    2     -0.29      0.00
    7    8    2      2.38      0.00
    8    8    2      5.27      0.00
    9    8    2      7.79      0.00
   10    8    2      4.47      0.00
   11    8    2      4.29      0.00
   12    8    2      2.37      0.00
  -14    9    2      0.06      0.00
  -13    9    2      4.57      0.00
  -12    9    2     -3.02      0.00
  -11    9    2     -0.93      0.00
  -10    9    2      2.52      0.00
   -9    9    2      4.21      0.00
   -8    9    2      0.06      0.00
   -7    9    2     -5.53      0.00
   -6    9    2     -6.47      0.00
   -5    9    2     -5.64      0.00
   -4    9    2     -2.95      0.00
   -3    9    2     -1.02      0.00
   -2    9    2      1.99      0.00
   -1    9    2     -0.97      0.00
    0    9    2     -0.38      0.00
    1    9    2     -0.12      0.00
    2    9    2     -0.24      0.00
    3    9    2      0.75      0.00
    4    9    2      1.67      0.00
    5    9    2     -4.95      0.00
    6    9    2     -1.27      0.00
    7    9    2     -2.57      0.00
    8    9    2     -1.61      0.00
    9    9    2      3.75      0.00
   10    9    2      2.93      0.00
   11    9    2      0.30      0.00
  -14   10    2      2.04      0.00
  -13   10    2     11.08      0.00
  -12   10    2      3.14      0.00
  -11   10    2      1.70      0.00
  -10   10    2     -0.36      0.00
   -9   10    2      3.48      0.00
   -8   10    2      0.20      0.00
   -7   10    2      0.61      0.00
   -6   10    2      0.17      0.00
   -5   10    2     -3.08      0.00
   -4   10    2     -1.91      0.00
   -3   10    2     -1.66      0.00
   -2   10    2      2.81      0.00
   -1   10    2     -1.41      0.00
    0   10    2     -2.06      0.00
    1   10    2     -0.70      0.00
    2   10    2      0.20      0.00
    3   10    2     -0.87      0.00
    4   10    2      0.10      0.00
    5   10    2     -3.18      0.00
    6   10    2     -1.47      0.00
    7   10    2     -2.03      0.00
    8   10    2     -4.33      0.00
    9   10    2     -2.25      0.00
   10   10    2      0.72      0.00
   11   10    2      0.10      0.00
  -13   11    2      4.15      0.00
  -12   11    2     -2.40      0.00
  -11   11    2      0.30      0.00
  -10   11    2     -4.28      0.00
   -9   11    2      0.32      0.00
   -8   11    2      1.09      0.00
   -7   11    2      6.12      0.00
   -6   11    2      6.87      0.00
   -5   11    2      0.43      0.00
   -4   11    2     -1.90      0.00
   -3   11    2     -2.16      0.00
   -2   11    2      0.14      0.00
   -1   11    2     -1.21      0.00
    0   11    2      0.33      0.00
    1   11    2      0.20      0.00
    2   11    2      1.01      0.00
    3   11    2     -1.44      0.00
    4   11    2     -0.29      0.00
    5   11    2     -0.97      0.00
    6   11    2     -1.53      0.00
    7   11    2      3.10      0.00
    8   11    2      2.91      0.00
    9   11    2     -0.41      0.00
   10   11    2     -0.01      0.00
  -13   12    2      1.51      0.00
  -12   12    2     -2.43      0.00
  -11   12    2      2.19      0.00
  -10   12    2     -0.54      0.00
   -9   12    2     -0.06      0.00
   -8   12    2     -0.57      0.00
   -7   12    2     -0.03      0.00
   -6   12    2      0.89      0.00
   -5   12    2      2.51      0.00
   -4   12    2     -0.47      0.00
   -3   12    2      0.20      0.00
   -2   12    2      2.03      0.00
   -1   12    2      1.62      0.00
    0   12    2      2.43      0.00
    1   12    2      1.32      0.00
    2   12    2      2.43      0.00
    3   12    2     -1.03      0.00
    4   12    2     -2.73      0.00
    5   12    2     -1.77      0.00
    6   12    2     -1.98      0.00
    7   12    2     -1.35      0.00
    8   12    2     -3.93      0.00
    9   12    2     -6.15      0.00
  -12   13    2     -3.68      0.00
  -11   13    2     -3.13      0.00
  -10   13    2     -2.72      0.00
   -9   13    2     -2.99      0.00
   -8   13    2     -1.87      0.00
   -7   13    2     -1.99      0.00
   -6   13    2     -2.39      0.00
   -5   13    2      0.48      0.00
   -4   13    2     -2.63      0.00
   -3   13    2     -2.97      0.00
   -2   13    2     -1.26      0.00
   -1   13    2     -0.15      0.00
    0   13    2     -0.25      0.00
    1   13    2     -0.04      0.00
    2   13    2      3.28      0.00
    3   13    2      5.81      0.00
    4   13    2      5.36      0.00
    5   13    2      0.36      0.00
    6   13    2      0.75      0.00
    7   13    2      2.39      0.00
    8   13    2      4.08      0.00
  -11   14    2     -0.17      0.00
  -10   14    2      3.01      0.00
   -9   14    2      2.77      0.00
   -8   14    2      4.01      0.00
   -7   14    2      2.99      0.00
   -6   14    2      4.46      0.00
   -5   14    2      4.47      0.00
   -4   14    2      1.32      0.00
   -3   14    2      0.73      0.00
   -2   14    2     -0.44      0.00
   -1   14    2     -1.93      0.00
    0   14    2     -2.06      0.00
    1   14    2     -1.43      0.00
    2   14    2     -2.37      0.00
    3   14    2     -0.55      0.00
    4   14    2      2.82      0.00
    5   14    2     -2.22      0.00
    6   14    2      1.23      0.00
   -9   15    2      1.50      0.00
   -8   15    2      3.28      0.00
   -7   15    2      1.09      0.00
   -6   15    2      0.69      0.00
   -5   15    2      1.78      0.00
   -4   15    2     -0.85      0.00
   -3   15    2      0.20      0.00
   -2   15    2      3.54      0.00
   -1   15    2      3.73      0.00
    0   15    2      3.83      0.00
    1   15    2      2.37      0.00
    2   15    2     -2.80      0.00
    3   15    2     -4.78      0.00
    4   15    2     -2.14      0.00
    5   15    2     -5.88      0.00
   -8   16    2     -4.53      0.00
   -7   16    2     -8.06      0.00
   -6   16    2    -15.21      0.00
   -5   16    2     -8.16      0.00
   -4   16    2     -1.85      0.00
   -3   16    2      0.06      0.00
   -2   16    2      0.73      0.00
   -1   16    2      1.45      0.00
    0   16    2      4.01      0.00
    1   16    2      0.81      0.00
    2   16    2     -4.06      0.00
    3   16    2     -3.02      0.00
   -5   17    2      4.98      0.00
   -4   17    2      3.54      0.00
   -3   17    2     -1.88      0.00
   -2   17    2     -5.52      0.00
   -1   17    2     -5.72      0.00
   -1  -17    3     -2.54      0.00
    0  -17    3     -0.59      0.00
    1  -17    3     -0.38      0.00
    2  -17    3     -0.49      0.00
    3  -17    3      5.17      0.00
    4  -17    3      6.16      0.00
    5  -17    3      3.67      0.00
    6  -17    3      1.09      0.00
   -4  -16    3      2.50      0.00
   -3  -16    3     -0.97      0.00
   -2  -16    3     -0.72      0.00
   -1  -16    3     -3.25      0.00
    0  -16    3     -0.19      0.00
    1  -16    3     -0.73      0.00
    2  -16    3     -3.27      0.00
    3  -16    3     -0.74      0.00
    4  -16    3     -2.44      0.00
    5  -16    3     -5.20      0.00
    6  -16    3     -4.65      0.00
    7  -16    3     -5.18      0.00
    8  -16    3     -5.36      0.00
   -6  -15    3     -0.15      0.00
   -5  -15    3     -3.44      0.00
   -4  -15    3     -1.25      0.00
   -3  -15    3     -4.31      0.00
   -2  -15    3     -1.67      0.00
   -1  -15    3     -2.91      0.00
    0  -15    3      0.04      0.00
    1  -15    3      1.83      0.00
    2  -15    3      1.20      0.00
    3  -15    3      0.48      0.00
    4  -15    3     -3.50      0.00
    5  -15    3     -8.33      0.00
    6  -15    3     -4.87      0.00
    7  -15    3     -0.61      0.00
    8  -15    3      0.73      0.00
    9  -15    3      4.70      0.00
   10  -15    3      2.43      0.00
   -7  -14    3     -3.66      0.00
   -6  -14    3     -0.95      0.00
   -5  -14    3     -4.60      0.00
   -4  -14    3     -1.36      0.00
   -3  -14    3     -0.91      0.00
   -2  -14    3      2.42      0.00
   -1  -14    3      3.16      0.00
    0  -14    3      2.80      0.00
    1  -14    3      2.72      0.00
    2  -14    3      1.59      0.00
    3  -14    3      0.65      0.00
    4  -14    3      0.52      0.00
    5  -14    3     -0.75      0.00
    6  -14    3      0.31      0.00
    7  -14    3      2.45      0.00
    8  -14    3      1.61      0.00
    9  -14    3      3.75      0.00
   10  -14    3     -0.15      0.00
   11  -14    3      5.41      0.00
   -8  -13    3      2.88      0.00
   -7  -13    3     -1.39      0.00
   -6  -13    3     -0.46      0.00
   -5  -13    3     -3.45      0.00
   -4  -13    3     -1.30      0.00
   -3  -13    3     -0.99      0.00
   -2  -13    3     -1.40      0.00
   -1  -13    3      0.43      0.00
    0  -13    3      0.53      0.00
    1  -13    3      0.89      0.00
    2  -13    3     -1.39      0.00
    3  -13    3     -2.71      0.00
    4  -13    3     -1.33      0.00
    5  -13    3     -2.13      0.00
    6  -13    3     -2.99      0.00
    7  -13    3     -1.96      0.00
    8  -13    3     -3.59      0.00
    9  -13    3     -1.50      0.00
   10  -13    3     -9.12      0.00
   11  -13    3     -2.12      0.00
   12  -13    3     -4.34      0.00
   -9  -12    3      1.97      0.00
   -8  -12    3      0.81      0.00
   -7  -12    3     -2.01      0.00
   -6  -12    3      0.92      0.00
   -5  -12    3      0.64      0.00
   -4  -12    3     -0.56      0.00
   -3  -12    3     -1.13      0.00
   -2  -12    3     -1.61      0.00
   -1  -12    3     -1.05      0.00
    0  -12    3     -2.55      0.00
    1  -12    3     -1.93      0.00
    2  -12    3     -2.60      0.00
    3  -12    3     -5.97      0.00
    4  -12    3     -1.70      0.00
    5  -12    3     -0.02      0.00
    6  -12    3      0.74      0.00
    7  -12    3      1.63      0.00
    8  -12    3      1.62      0.00
    9  -12    3      4.45      0.00
   10  -12    3     -2.01      0.00
   11  -12    3     -0.59      0.00
   12  -12    3     -0.85      0.00
  -10  -11    3     -1.61      0.00
   -9  -11    3      0.76      0.00
   -8  -11    3      3.71      0.00
   -7  -11    3      4.08      0.00
   -6  -11    3      1.81      0.00
   -5  -11    3      1.16      0.00
   -4  -11    3      1.28      0.00
   -3  -11    3      1.88      0.00
   -2  -11    3      0.61      0.00
   -1  -11    3     -1.62      0.00
    0  -11    3     -3.36      0.00
    1  -11    3     -1.37      0.00
    2  -11    3      0.13      0.00
    3  -11    3     -3.74      0.00
    4  -11    3     -0.11      0.00
    5  -11    3      0.86      0.00
    6  -11    3      2.13      0.00
    7  -11    3      0.41      0.00
    8  -11    3      1.57      0.00
    9  -11    3      1.56      0.00
   10  -11    3     -0.63      0.00
   11  -11    3      0.40      0.00
   12  -11    3      3.17      0.00
   13  -11    3      1.68      0.00
  -11  -10    3     -1.64      0.00
  -10  -10    3     -4.45      0.00
   -9  -10    3     -3.11      0.00
   -8  -10    3     -0.26      0.00
   -7  -10    3      2.21      0.00
   -6  -10    3     -3.67      0.00
   -5  -10    3     -2.83      0.00
   -4  -10    3     -0.85      0.00
   -3  -10    3     -0.60      0.00
   -2  -10    3      0.75      0.00
   -1  -10    3      4.92      0.00
    0  -10    3      1.87      0.00
    1  -10    3      3.65      0.00
    2  -10    3      1.32      0.00
    3  -10    3     -0.09      0.00
    4  -10    3     -0.12      0.00
    5  -10    3      0.19      0.00
    6  -10    3      1.26      0.00
    7  -10    3     -1.58      0.00
    8  -10    3      0.93      0.00
    9  -10    3      0.15      0.00
   10  -10    3     -1.66      0.00
   11  -10    3     -0.53      0.00
   12  -10    3      1.70      0.00
   13  -10    3     -1.27      0.00
   14  -10    3     -2.15      0.00
  -12   -9    3      1.04      0.00
  -11   -9    3      1.89      0.00
  -10   -9    3     -0.80      0.00
   -9   -9    3      2.43      0.00
   -8   -9    3      4.73      0.00
   -7   -9    3     10.13      0.00
   -6   -9    3      5.45      0.00
   -5   -9    3      1.76      0.00
   -4   -9    3     -0.50      0.00
   -3   -9    3     -0.49      0.00
   -2   -9    3     -3.19      0.00
   -1   -9    3      1.85      0.00
    0   -9    3     -3.29      0.00
    1   -9    3      4.19      0.00
    2   -9    3      0.83      0.00
    3   -9    3      3.32      0.00
    4   -9    3     -2.68      0.00
    5   -9    3     -2.08      0.00
    6   -9    3     -2.74      0.00
    7   -9    3     -1.90      0.00
    8   -9    3      0.76      0.00
    9   -9    3     -1.00      0.00
   10   -9    3     -2.91      0.00
   11   -9    3      0.50      0.00
   12   -9    3      2.05      0.00
   13   -9    3      0.88      0.00
   14   -9    3     -1.56      0.00
  -13   -8    3      0.76      0.00
  -12   -8    3      0.19      0.00
  -11   -8    3     -0.25      0.00
  -10   -8    3     -5.80      0.00
   -9   -8    3     -4.80      0.00
   -8   -8    3     -4.23      0.00
   -7   -8    3     -2.17      0.00
   -6   -8    3     -0.79      0.00
   -5   -8    3      2.07      0.00
   -4   -8    3     -0.75      0.00
   -3   -8    3     -1.84      0.00
   -2   -8    3     -5.87      0.00
   -1   -8    3      1.50      0.00
    0   -8    3     -3.90      0.00
    1   -8    3     -0.66      0.00
    2   -8    3     -4.05      0.00
    3   -8    3      1.26      0.00
    4   -8    3     -6.81      0.00
    5   -8    3     -3.00      0.00
    6   -8    3     -3.15      0.00
    7   -8    3     -0.52      0.00
    8   -8    3      3.24      0.00
    9   -8    3      2.95      0.00
   10   -8    3      0.67      0.00
   11   -8    3      1.03      0.00
   12   -8    3     -0.87      0.00
   13   -8    3      2.13      0.00
   14   -8    3      0.69      0.00
  -13   -7    3      1.41      0.00
  -12   -7    3     -1.12      0.00
  -11   -7    3     -1.80      0.00
  -10   -7    3     -2.48      0.00
   -9   -7    3     -3.49      0.00
   -8   -7    3     -5.62      0.00
   -7   -7    3     -6.95      0.00
   -6   -7    3     -6.75      0.00
   -5   -7    3     -4.80      0.00
   -4   -7    3     -4.39      0.00
   -3   -7    3      1.50      0.00
   -2   -7    3      3.48      0.00
   -1   -7    3     13.55      0.00
    0   -7    3     12.95      0.00
    1   -7    3      5.97      0.00
    2   -7    3      2.91      0.00
    3   -7    3      4.34      0.00
    4   -7    3      0.26      0.00
    5   -7    3      3.47      0.00
    6   -7    3      2.56      0.00
    7   -7    3      0.97      0.00
    8   -7    3      2.40      0.00
    9   -7    3      2.96      0.00
   10   -7    3      2.30      0.00
   11   -7    3      3.01      0.00
   12   -7    3     -0.60      0.00
   13   -7    3      0.25      0.00
   14   -7    3     -1.17      0.00
   15   -7    3     -1.94      0.00
  -14   -6    3      1.36      0.00
  -13   -6    3      1.16      0.00
  -12   -6    3     -0.35      0.00
  -11   -6    3      0.22      0.00
  -10   -6    3      4.27      0.00
   -9   -6    3      2.68      0.00
   -8   -6    3     -2.60      0.00
   -7   -6    3     -2.51      0.00
   -6   -6    3     -1.38      0.00
   -5   -6    3     -2.94      0.00
   -4   -6    3     -5.03      0.00
   -3   -6    3     -0.60      0.00
   -2   -6    3     -5.61      0.00
   -1   -6    3      0.74      0.00
    0   -6    3     10.69      0.00
    1   -6    3     -3.40      0.00
    2   -6    3     -3.25      0.00
    3   -6    3     -9.80      0.00
    4   -6    3     -5.15      0.00
    5   -6    3      0.59      0.00
    6   -6    3      2.87      0.00
    7   -6    3      3.52      0.00
    8   -6    3      2.19      0.00
    9   -6    3     -0.92      0.00
   10   -6    3     -1.09      0.00
   11   -6    3      1.24      0.00
   12   -6    3      0.27      0.00
   13   -6    3      2.13      0.00
   14   -6    3     -0.55      0.00
   15   -6    3      0.70      0.00
  -14   -5    3     -1.59      0.00
  -13   -5    3      0.64      0.00
  -12   -5    3      0.35      0.00
  -11   -5    3     -1.43      0.00
  -10   -5    3      0.09      0.00
   -9   -5    3      1.55      0.00
   -8   -5    3      0.61      0.00
   -7   -5    3      5.76      0.00
   -6   -5    3      9.80      0.00
   -5   -5    3     11.57      0.00
   -4   -5    3      6.01      0.00
   -3   -5    3      9.83      0.00
   -2   -5    3     -1.25      0.00
   -1   -5    3    -12.36      0.00
    0   -5    3     -3.75      0.00
    1   -5    3    -24.28      0.00
    2   -5    3     -6.53      0.00
    3   -5    3    -15.56      0.00
    4   -5    3     -5.76      0.00
    5   -5    3      2.85      0.00
    6   -5    3      1.96      0.00
    7   -5    3      2.21      0.00
    8   -5    3      3.51      0.00
    9   -5    3     -0.47      0.00
   10   -5    3     -1.13      0.00
   11   -5    3      3.40      0.00
   12   -5    3      1.70      0.00
   13   -5    3      1.90      0.00
   14   -5    3      0.30      0.00
   15   -5    3      4.12      0.00
  -14   -4    3     -0.25      0.00
  -13   -4    3     -1.94      0.00
  -12   -4    3     -1.81      0.00
  -11   -4    3     -0.90      0.00
  -10   -4    3     -2.69      0.00
   -9   -4    3     -2.88      0.00
   -8   -4    3     -3.01      0.00
   -7   -4    3      0.40      0.00
   -6   -4    3     -1.32      0.00
   -5   -4    3      3.23      0.00
   -4   -4    3     -3.68      0.00
   -3   -4    3     -1.64      0.00
   -2   -4    3     -1.96      0.00
   -1   -4    3    -10.90      0.00
    0   -4    3      9.43      0.00
    1   -4    3    -29.05      0.00
    2   -4    3      8.14      0.00
    3   -4    3     -4.49      0.00
    4   -4    3      3.54      0.00
    5   -4    3      6.30      0.00
    6   -4    3      1.55      0.00
    7   -4    3     -0.72      0.00
    8   -4    3     -2.70      0.00
    9   -4    3     -5.55      0.00
   10   -4    3     -6.03      0.00
   11   -4    3      0.63      0.00
   12   -4    3      1.10      0.00
   13   -4    3      0.00      0.00
   14   -4    3     -3.30      0.00
   15   -4    3     -2.77      0.00
  -15   -3    3      2.62      0.00
  -14   -3    3      4.00      0.00
  -13   -3    3     -0.11      0.00
  -12   -3    3     -0.64      0.00
  -11   -3    3      0.89      0.00
  -10   -3    3      1.08      0.00
   -9   -3    3      4.82      0.00
   -8   -3    3      3.87      0.00
   -7   -3    3      0.65      0.00
   -6   -3    3     -3.87      0.00
   -5   -3    3      2.02      0.00
   -4   -3    3     -1.51      0.00
   -3   -3    3      0.95      0.00
   -2   -3    3     -0.54      0.00
   -1   -3    3    -22.64      0.00
    0   -3    3     12.02      0.00
    1   -3    3    -50.95      0.00
    2   -3    3      6.45      0.00
    3   -3    3    -15.72      0.00
    4   -3    3     -3.25      0.00
    5   -3    3      3.56      0.00
    6   -3    3     -5.36      0.00
    7   -3    3     -8.68      0.00
    8   -3    3    -10.00      0.00
    9   -3    3     -4.81      0.00
   10   -3    3     -2.49      0.00
   11   -3    3     -0.37      0.00
   12   -3    3      0.24      0.00
   13   -3    3      1.90      0.00
   14   -3    3     -0.03      0.00
   15   -3    3     -4.56      0.00
  -15   -2    3      1.07      0.00
  -14   -2    3      3.55      0.00
  -13   -2    3     -0.60      0.00
  -12   -2    3      0.18      0.00
  -11   -2    3     -1.57      0.00
  -10   -2    3     -3.02      0.00
   -9   -2    3      0.81      0.00
   -8   -2    3      1.86      0.00
   -7   -2    3     -1.31      0.00
   -6   -2    3      0.07      0.00
   -5   -2    3     11.57      0.00
   -4   -2    3     14.23      0.00
   -3   -2    3     19.58      0.00
   -2   -2    3      6.00      0.00
   -1   -2    3    -25.33      0.00
    0   -2    3     42.87      0.00
    1   -2    3    -31.42      0.00
    2   -2    3     31.35      0.00
    3   -2    3      3.71      0.00
    4   -2    3      0.72      0.00
    5   -2    3      1.98      0.00
    6   -2    3     -9.23      0.00
    7   -2    3    -10.71      0.00
    8   -2    3    -10.95      0.00
    9   -2    3     -5.76      0.00
   10   -2    3     -3.15      0.00
   11   -2    3     -3.71      0.00
   12   -2    3     -4.51      0.00
   13   -2    3     -4.44      0.00
   14   -2    3     -3.95      0.00
   15   -2    3     -3.85      0.00
  -15   -1    3      0.43      0.00
  -14   -1    3      1.16      0.00
  -13   -1    3     -4.80      0.00
  -12   -1    3      0.71      0.00
  -11   -1    3     -2.93      0.00
  -10   -1    3     -5.49      0.00
   -9   -1    3     -4.75      0.00
   -8   -1    3     -9.68      0.00
   -7   -1    3    -17.33      0.00
   -6   -1    3    -20.11      0.00
   -5   -1    3    -14.07      0.00
   -4   -1    3    -14.65      0.00
   -3   -1    3     -9.75      0.00
   -2   -1    3    -42.50      0.00
   -1   -1    3    -93.06      0.00
    1   -1    3      5.09      0.00
    2   -1    3     80.94      0.00
    3   -1    3     60.31      0.00
    4   -1    3     36.70      0.00
    5   -1    3     27.61      0.00
    6   -1    3     14.99      0.00
    7   -1    3      9.51      0.00
    8   -1    3      5.03      0.00
    9   -1    3      4.29      0.00
   10   -1    3      2.42      0.00
   11   -1    3     -1.51      0.00
   12   -1    3     -1.18      0.00
   13   -1    3     -1.50      0.00
   14   -1    3     -2.85      0.00
   15   -1    3      2.04      0.00
  -15    0    3      0.93      0.00
  -14    0    3      6.26      0.00
  -13    0    3     -1.74      0.00
  -12    0    3      2.98      0.00
  -11    0    3      1.97      0.00
  -10    0    3      1.11      0.00
   -9    0    3      3.37      0.00
   -8    0    3      0.96      0.00
   -7    0    3      1.54      0.00
   -6    0    3     -3.15      0.00
   -5    0    3     -3.91      0.00
   -4    0    3     -0.80      0.00
   -3    0    3     12.08      0.00
   -2    0    3     -8.79      0.00
    1    0    3    -10.22      0.00
    2    0    3     28.59      0.00
    3    0    3     14.69      0.00
    4    0    3      0.98      0.00
    5    0    3      6.28      0.00
    6    0    3      7.65      0.00
    7    0    3     16.67      0.00
    8    0    3     17.99      0.00
    9    0    3     12.53      0.00
   10    0    3     10.63      0.00
   11    0    3      8.31      0.00
   12    0    3      4.39      0.00
   13    0    3      1.83      0.00
   14    0    3      0.20      0.00
   15    0    3      3.60      0.00
  -15    1    3      2.34      0.00
  -14    1    3      8.19      0.00
  -13    1    3      3.82      0.00
  -12    1    3      4.86      0.00
  -11    1    3      2.50      0.00
  -10    1    3     -1.70      0.00
   -9    1    3      3.12      0.00
   -8    1    3      4.42      0.00
   -7    1    3      9.17      0.00
   -6    1    3      8.79      0.00
   -5    1    3      4.51      0.00
   -4    1    3      9.62      0.00
   -3    1    3     39.62      0.00
   -2    1    3     52.39      0.00
   -1    1    3     33.33      0.00
    0    1    3     -6.29      0.00
    1    1    3    -71.67      0.00
    2    1    3    -67.41      0.00
    3    1    3    -50.05      0.00
    4    1    3    -43.49      0.00
    5    1    3    -26.66      0.00
    6    1    3    -21.91      0.00
    7    1    3    -11.30      0.00
    8    1    3     -6.72      0.00
    9    1    3     -4.99      0.00
   10    1    3      0.79      0.00
   11    1    3      7.83      0.00
   12    1    3      7.41      0.00
   13    1    3      4.07      0.00
   14    1    3      1.26      0.00
   15    1    3     -1.27      0.00
  -15    2    3      0.26      0.00
  -14    2    3      3.05      0.00
  -13    2    3      2.33      0.00
  -12    2    3      2.23      0.00
  -11    2    3      4.54      0.00
  -10    2    3      0.97      0.00
   -9    2    3      0.36      0.00
   -8    2    3     -4.73      0.00
   -7    2    3     -7.02      0.00
   -6    2    3     -4.66      0.00
   -5    2    3     -3.22      0.00
   -4    2    3      0.53      0.00
   -3    2    3     21.21      0.00
   -2    2    3     16.85      0.00
   -1    2    3      5.18      0.00
    0    2    3    -16.82      0.00
    1    2    3    -44.63      0.00
    2    2    3    -37.07      0.00
    3    2    3     -8.31      0.00
    4    2    3     -2.63      0.00
    5    2    3      3.77      0.00
    6    2    3     -3.55      0.00
    7    2    3     -5.04      0.00
    8    2    3     -9.95      0.00
    9    2    3    -10.52      0.00
   10    2    3     -8.05      0.00
   11    2    3     -2.11      0.00
   12    2    3     -3.13      0.00
   13    2    3     -4.14      0.00
   14    2    3      1.03      0.00
  -15    3    3     -5.82      0.00
  -14    3    3     -5.11      0.00
  -13    3    3     -4.08      0.00
  -12    3    3     -2.61      0.00
  -11    3    3      2.86      0.00
  -10    3    3      1.87      0.00
   -9    3    3      4.30      0.00
   -8    3    3      3.06      0.00
   -7    3    3      2.34      0.00
   -6    3    3      5.78      0.00
   -5    3    3      7.68      0.00
   -4    3    3      9.04      0.00
   -3    3    3     14.32      0.00
   -2    3    3      4.15      0.00
   -1    3    3     -2.02      0.00
    0    3    3    -12.57      0.00
    1    3    3     -8.77      0.00
    2    3    3      1.22      0.00
    3    3    3     22.82      0.00
    4    3    3     18.23      0.00
    5    3    3     12.40      0.00
    6    3    3      4.03      0.00
    7    3    3      1.57      0.00
    8    3    3     -1.06      0.00
    9    3    3     -0.85      0.00
   10    3    3     -4.74      0.00
   11    3    3     -3.89      0.00
   12    3    3     -5.69      0.00
   13    3    3     -5.40      0.00
   14    3    3      0.28      0.00
  -15    4    3     -0.23      0.00
  -14    4    3      1.96      0.00
  -13    4    3     -0.77      0.00
  -12    4    3     -3.49      0.00
  -11    4    3     -1.75      0.00
  -10    4    3     -5.03      0.00
   -9    4    3     -1.04      0.00
   -8    4    3     -3.83      0.00
   -7    4    3     -4.58      0.00
   -6    4    3      7.32      0.00
   -5    4    3     11.30      0.00
   -4    4    3     20.18      0.00
   -3    4    3     22.55      0.00
   -2    4    3     10.44      0.00
   -1    4    3     11.93      0.00
    0    4    3      4.35      0.00
    1    4    3     11.63      0.00
    2    4    3      7.31      0.00
    3    4    3     12.05      0.00
    4    4    3      5.30      0.00
    5    4    3      1.07      0.00
    6    4    3      0.77      0.00
    7    4    3     -2.94      0.00
    8    4    3     -1.12      0.00
    9    4    3      3.05      0.00
   10    4    3     -0.23      0.00
   11    4    3     -0.25      0.00
   12    4    3     -3.27      0.00
   13    4    3     -3.90      0.00
   14    4    3      0.39      0.00
  -15    5    3     -4.00      0.00
  -14    5    3      0.33      0.00
  -13    5    3     -0.54      0.00
  -12    5    3     -0.61      0.00
  -11    5    3      1.38      0.00
  -10    5    3     -4.06      0.00
   -9    5    3     -2.83      0.00
   -8    5    3     -4.13      0.00
   -7    5    3     -5.94      0.00
   -6    5    3      1.24      0.00
   -5    5    3     -4.18      0.00
   -4    5    3     -4.46      0.00
   -3    5    3     -6.31      0.00
   -2    5    3    -11.28      0.00
   -1    5    3     -3.17      0.00
    0    5    3     -5.26      0.00
    1    5    3      4.96      0.00
    2    5    3      2.98      0.00
    3    5    3      8.82      0.00
    4    5    3      8.89      0.00
    5    5    3      6.44      0.00
    6    5    3     11.36      0.00
    7    5    3      5.90      0.00
    8    5    3      4.58      0.00
    9    5    3      2.53      0.00
   10    5    3     -1.32      0.00
   11    5    3      0.85      0.00
   12    5    3     -0.39      0.00
   13    5    3      0.09      0.00
  -15    6    3     -2.38      0.00
  -14    6    3     -0.27      0.00
  -13    6    3     -0.58      0.00
  -12    6    3      0.52      0.00
  -11    6    3      0.65      0.00
  -10    6    3     -0.83      0.00
   -9    6    3      1.34      0.00
   -8    6    3     -0.93      0.00
   -7    6    3     -0.45      0.00
   -6    6    3      1.95      0.00
   -5    6    3     -6.16      0.00
   -4    6    3    -10.54      0.00
   -3    6    3    -16.88      0.00
   -2    6    3    -16.11      0.00
   -1    6    3     -7.54      0.00
    0    6    3     -7.03      0.00
    1    6    3      0.96      0.00
    2    6    3     -1.44      0.00
    3    6    3      1.20      0.00
    4    6    3      4.25      0.00
    5    6    3      0.50      0.00
    6    6    3      2.33      0.00
    7    6    3     -4.20      0.00
    8    6    3     -0.98      0.00
    9    6    3      2.22      0.00
   10    6    3      1.62      0.00
   11    6    3      3.77      0.00
   12    6    3      0.20      0.00
   13    6    3     -2.06      0.00
  -15    7    3     -3.37      0.00
  -14    7    3     -0.85      0.00
  -13    7    3      0.53      0.00
  -12    7    3      3.80      0.00
  -11    7    3      4.35      0.00
  -10    7    3     -0.62      0.00
   -9    7    3      0.93      0.00
   -8    7    3      1.02      0.00
   -7    7    3      3.60      0.00
   -6    7    3      6.00      0.00
   -5    7    3      1.27      0.00
   -4    7    3      1.79      0.00
   -3    7    3      0.60      0.00
   -2    7    3      2.38      0.00
   -1    7    3      6.83      0.00
    0    7    3      6.45      0.00
    1    7    3      5.28      0.00
    2    7    3     -2.60      0.00
    3    7    3     -4.08      0.00
    4    7    3     -1.90      0.00
    5    7    3     -8.35      0.00
    6    7    3     -4.94      0.00
    7    7    3     -5.68      0.00
    8    7    3     -1.72      0.00
    9    7    3      2.78      0.00
   10    7    3      4.36      0.00
   11    7    3      8.02      0.00
   12    7    3      5.87      0.00
  -15    8    3     -1.14      0.00
  -14    8    3     -1.08      0.00
  -13    8    3      1.37      0.00
  -12    8    3     -1.81      0.00
  -11    8    3      1.40      0.00
  -10    8    3      1.17      0.00
   -9    8    3      3.82      0.00
   -8    8    3      4.09      0.00
   -7    8    3      0.73      0.00
   -6    8    3     -1.25      0.00
   -5    8    3     -4.20      0.00
   -4    8    3     -3.51      0.00
   -3    8    3     -1.68      0.00
   -2    8    3      1.23      0.00
   -1    8    3      0.61      0.00
    0    8    3      1.24      0.00
    1    8    3      0.59      0.00
    2    8    3     -2.64      0.00
    3    8    3     -0.87      0.00
    4    8    3      3.47      0.00
    5    8    3     -2.97      0.00
    6    8    3     -1.09      0.00
    7    8    3     -3.34      0.00
    8    8    3     -3.35      0.00
    9    8    3     -0.91      0.00
   10    8    3     -0.91      0.00
   11    8    3      1.83      0.00
   12    8    3      5.96      0.00
  -14    9    3     -4.86      0.00
  -13    9    3      1.40      0.00
  -12    9    3     -3.73      0.00
  -11    9    3     -2.69      0.00
  -10    9    3     -1.66      0.00
   -9    9    3      1.72      0.00
   -8    9    3      0.62      0.00
   -7    9    3     -0.79      0.00
   -6    9    3     -1.52      0.00
   -5    9    3     -2.54      0.00
   -4    9    3     -0.73      0.00
   -3    9    3     -2.00      0.00
   -2    9    3      1.50      0.00
   -1    9    3     -1.82      0.00
    0    9    3     -1.51      0.00
    1    9    3     -1.91      0.00
    2    9    3     -2.46      0.00
    3    9    3     -0.41      0.00
    4    9    3      3.49      0.00
    5    9    3     -0.98      0.00
    6    9    3      2.04      0.00
    7    9    3     -0.22      0.00
    8    9    3     -3.97      0.00
    9    9    3     -3.77      0.00
   10    9    3     -4.49      0.00
   11    9    3     -7.78      0.00
  -14   10    3     -6.38      0.00
  -13   10    3     -1.18      0.00
  -12   10    3     -3.52      0.00
  -11   10    3     -0.94      0.00
  -10   10    3     -1.89      0.00
   -9   10    3      1.89      0.00
   -8   10    3     -0.85      0.00
   -7   10    3      1.20      0.00
   -6   10    3      5.06      0.00
   -5   10    3      3.22      0.00
   -4   10    3      2.93      0.00
   -3   10    3      0.25      0.00
   -2   10    3      3.77      0.00
   -1   10    3      1.35      0.00
    0   10    3      1.95      0.00
    1   10    3      2.64      0.00
    2   10    3      2.66      0.00
    3   10    3     -0.26      0.00
    4   10    3      1.72      0.00
    5   10    3      0.29      0.00
    6   10    3     -0.46      0.00
    7   10    3     -0.31      0.00
    8   10    3     -1.32      0.00
    9   10    3     -2.33      0.00
   10   10    3     -1.24      0.00
  -13   11    3     -0.58      0.00
  -12   11    3     -4.84      0.00
  -11   11    3     -1.97      0.00
  -10   11    3     -3.27      0.00
   -9   11    3     -1.90      0.00
   -8   11    3     -2.78      0.00
   -7   11    3      1.55      0.00
   -6   11    3      7.08      0.00
   -5   11    3      7.24      0.00
   -4   11    3      2.27      0.00
   -3   11    3      0.58      0.00
   -2   11    3     -0.33      0.00
   -1   11    3     -1.77      0.00
    0   11    3      1.89      0.00
    1   11    3      2.99      0.00
    2   11    3      2.43      0.00
    3   11    3     -1.29      0.00
    4   11    3     -0.38      0.00
    5   11    3      1.88      0.00
    6   11    3      0.06      0.00
    7   11    3      2.78      0.00
    8   11    3      4.86      0.00
    9   11    3      1.53      0.00
   10   11    3     -1.58      0.00
  -12   12    3     -6.21      0.00
  -11   12    3     -5.49      0.00
  -10   12    3     -3.85      0.00
   -9   12    3     -2.70      0.00
   -8   12    3     -2.73      0.00
   -7   12    3     -2.43      0.00
   -6   12    3     -0.86      0.00
   -5   12    3      6.45      0.00
   -4   12    3      1.91      0.00
   -3   12    3      0.88      0.00
   -2   12    3     -0.59      0.00
   -1   12    3     -1.37      0.00
    0   12    3      0.16      0.00
    1   12    3      0.71      0.00
    2   12    3      0.64      0.00
    3   12    3      0.67      0.00
    4   12    3      1.10      0.00
    5   12    3      2.63      0.00
    6   12    3      3.50      0.00
    7   12    3      3.01      0.00
    8   12    3      3.41      0.00
    9   12    3      1.30      0.00
  -12   13    3      0.61      0.00
  -11   13    3     -2.83      0.00
  -10   13    3     -2.49      0.00
   -9   13    3     -1.07      0.00
   -8   13    3      0.09      0.00
   -7   13    3     -1.23      0.00
   -6   13    3     -2.65      0.00
   -5   13    3      2.83      0.00
   -4   13    3      2.13      0.00
   -3   13    3      3.44      0.00
   -2   13    3      3.78      0.00
   -1   13    3      2.66      0.00
    0   13    3     -0.49      0.00
    1   13    3     -2.53      0.00
    2   13    3     -4.53      0.00
    3   13    3     -1.41      0.00
    4   13    3      2.18      0.00
    5   13    3     -0.89      0.00
    6   13    3      2.03      0.00
    7   13    3     -0.63      0.00
    8   13    3      1.48      0.00
  -11   14    3     -1.01      0.00
  -10   14    3     -0.41      0.00
   -9   14    3     -0.25      0.00
   -8   14    3      0.80      0.00
   -7   14    3     -1.29      0.00
   -6   14    3     -0.83      0.00
   -5   14    3      1.24      0.00
   -4   14    3     -0.81      0.00
   -3   14    3      0.05      0.00
   -2   14    3      2.03      0.00
   -1   14    3      1.41      0.00
    0   14    3      1.96      0.00
    1   14    3      4.53      0.00
    2   14    3      1.61      0.00
    3   14    3     -0.58      0.00
    4   14    3     -0.74      0.00
    5   14    3     -9.14      0.00
    6   14    3     -4.23      0.00
   -9   15    3      2.55      0.00
   -8   15    3      2.78      0.00
   -7   15    3      0.45      0.00
   -6   15    3     -4.21      0.00
   -5   15    3     -2.01      0.00
   -4   15    3     -4.33      0.00
   -3   15    3     -6.21      0.00
   -2   15    3     -2.56      0.00
   -1   15    3      0.22      0.00
    0   15    3      3.74      0.00
    1   15    3      5.64      0.00
    2   15    3      2.57      0.00
    3   15    3      0.78      0.00
    4   15    3      3.09      0.00
    5   15    3     -1.39      0.00
   -7   16    3      4.48      0.00
   -6   16    3     -4.86      0.00
   -5   16    3     -1.33      0.00
   -4   16    3      2.46      0.00
   -3   16    3      0.96      0.00
   -2   16    3     -2.31      0.00
   -1   16    3     -2.12      0.00
    0   16    3      2.71      0.00
    1   16    3      2.00      0.00
    2   16    3     -2.16      0.00
   -4   17    3      7.22      0.00
   -3   17    3      4.00      0.00
   -2   17    3     -0.41      0.00
   -1   17    3     -1.12      0.00
   -1  -17    4     -1.67      0.00
    0  -17    4      0.40      0.00
    1  -17    4     -0.45      0.00
    2  -17    4     -2.15      0.00
    3  -17    4     -0.70      0.00
    4  -17    4      0.81      0.00
    5  -17    4      2.65      0.00
    6  -17    4      1.33      0.00
   -4  -16    4      1.67      0.00
   -3  -16    4      0.86      0.00
   -2  -16    4      1.25      0.00
   -1  -16    4     -2.42      0.00
    0  -16    4     -3.59      0.00
    1  -16    4     -3.78      0.00
    2  -16    4     -0.97      0.00
    3  -16    4      2.65      0.00
    4  -16    4      2.50      0.00
    5  -16    4      2.77      0.00
    6  -16    4      3.71      0.00
    7  -16    4      3.13      0.00
    8  -16    4      0.17      0.00
   -6  -15    4      0.66      0.00
   -5  -15    4     -3.42      0.00
   -4  -15    4     -2.97      0.00
   -3  -15    4     -3.87      0.00
   -2  -15    4     -2.98      0.00
   -1  -15    4     -2.53      0.00
    0  -15    4     -2.91      0.00
    1  -15    4     -2.75      0.00
    2  -15    4      0.24      0.00
    3  -15    4      2.29      0.00
    4  -15    4      0.56      0.00
    5  -15    4     -1.59      0.00
    6  -15    4     -1.72      0.00
    7  -15    4      0.08      0.00
    8  -15    4     -0.88      0.00
    9  -15    4      2.04      0.00
   10  -15    4      0.97      0.00
   -7  -14    4     -1.15      0.00
   -6  -14    4      3.26      0.00
   -5  -14    4      0.02      0.00
   -4  -14    4      0.43      0.00
   -3  -14    4      0.33      0.00
   -2  -14    4     -0.73      0.00
   -1  -14    4      1.49      0.00
    0  -14    4      1.81      0.00
    1  -14    4      1.25      0.00
    2  -14    4     -0.15      0.00
    3  -14    4     -0.62      0.00
    4  -14    4     -1.01      0.00
    5  -14    4     -0.19      0.00
    6  -14    4     -1.16      0.00
    7  -14    4     -1.26      0.00
    8  -14    4     -3.49      0.00
    9  -14    4     -1.26      0.00
   10  -14    4     -3.20      0.00
   11  -14    4      5.39      0.00
   -9  -13    4      4.03      0.00
   -8  -13    4      3.13      0.00
   -7  -13    4     -1.54      0.00
   -6  -13    4      1.76      0.00
   -5  -13    4      1.35      0.00
   -4  -13    4      2.47      0.00
   -3  -13    4      1.33      0.00
   -2  -13    4     -3.47      0.00
   -1  -13    4     -1.64      0.00
    0  -13    4      0.88      0.00
    1  -13    4      2.65      0.00
    2  -13    4     -0.95      0.00
    3  -13    4     -4.24      0.00
    4  -13    4     -3.37      0.00
    5  -13    4     -0.90      0.00
    6  -13    4      0.82      0.00
    7  -13    4      2.70      0.00
    8  -13    4      1.69      0.00
    9  -13    4      4.61      0.00
   10  -13    4     -0.06      0.00
   11  -13    4      4.78      0.00
   12  -13    4      2.36      0.00
  -10  -12    4     -2.79      0.00
   -9  -12    4     -1.22      0.00
   -8  -12    4      0.14      0.00
   -7  -12    4     -2.22      0.00
   -6  -12    4      0.72      0.00
   -5  -12    4      1.62      0.00
   -4  -12    4      0.99      0.00
   -3  -12    4      1.67      0.00
   -2  -12    4      0.55      0.00
   -1  -12    4      2.15      0.00
    0  -12    4      0.43      0.00
    1  -12    4      2.62      0.00
    2  -12    4      4.73      0.00
    3  -12    4      1.66      0.00
    4  -12    4      1.30      0.00
    5  -12    4      0.27      0.00
    6  -12    4     -0.22      0.00
    7  -12    4      0.02      0.00
    8  -12    4     -0.78      0.00
    9  -12    4      1.48      0.00
   10  -12    4     -0.71      0.00
   11  -12    4      0.16      0.00
   12  -12    4      0.77      0.00
  -10  -11    4     -4.04      0.00
   -9  -11    4     -5.88      0.00
   -8  -11    4     -3.42      0.00
   -7  -11    4     -1.10      0.00
   -6  -11    4     -1.91      0.00
   -5  -11    4     -2.57      0.00
   -4  -11    4     -2.92      0.00
   -3  -11    4      0.49      0.00
   -2  -11    4      0.18      0.00
   -1  -11    4      1.60      0.00
    0  -11    4     -1.94      0.00
    1  -11    4      1.78      0.00
    2  -11    4      4.80      0.00
    3  -11    4      3.58      0.00
    4  -11    4      2.34      0.00
    5  -11    4      1.75      0.00
    6  -11    4      1.23      0.00
    7  -11    4      1.54      0.00
    8  -11    4      2.59      0.00
    9  -11    4      1.92      0.00
   10  -11    4     -0.55      0.00
   11  -11    4     -1.90      0.00
   12  -11    4      0.38      0.00
   13  -11    4     -0.50      0.00
  -11  -10    4      2.47      0.00
  -10  -10    4      1.27      0.00
   -9  -10    4     -0.02      0.00
   -8  -10    4      0.65      0.00
   -7  -10    4      2.52      0.00
   -6  -10    4     -1.37      0.00
   -5  -10    4     -1.85      0.00
   -4  -10    4     -2.88      0.00
   -3  -10    4     -2.48      0.00
   -2  -10    4     -4.12      0.00
   -1  -10    4      1.83      0.00
    0  -10    4     -4.38      0.00
    1  -10    4     -1.16      0.00
    2  -10    4     -3.39      0.00
    3  -10    4      0.24      0.00
    4  -10    4     -1.19      0.00
    5  -10    4      1.94      0.00
    6  -10    4      1.14      0.00
    7  -10    4      1.39      0.00
    8  -10    4      3.75      0.00
    9  -10    4      4.43      0.00
   10  -10    4      2.36      0.00
   11  -10    4      1.07      0.00
   12  -10    4      1.85      0.00
   13  -10    4      1.19      0.00
  -12   -9    4      0.22      0.00
  -11   -9    4      4.98      0.00
  -10   -9    4      3.12      0.00
   -9   -9    4      1.47      0.00
   -8   -9    4     -0.15      0.00
   -7   -9    4      1.34      0.00
   -6   -9    4      2.43      0.00
   -5   -9    4      4.02      0.00
   -4   -9    4      3.12      0.00
   -3   -9    4      3.88      0.00
   -2   -9    4     -0.69      0.00
   -1   -9    4      3.86      0.00
    0   -9    4     -3.66      0.00
    1   -9    4      2.95      0.00
    2   -9    4     -0.72      0.00
    3   -9    4      4.13      0.00
    4   -9    4     -3.18      0.00
    5   -9    4     -2.27      0.00
    6   -9    4     -6.95      0.00
    7   -9    4     -4.86      0.00
    8   -9    4     -0.53      0.00
    9   -9    4      0.54      0.00
   10   -9    4     -1.11      0.00
   11   -9    4      0.01      0.00
   12   -9    4      0.45      0.00
   13   -9    4      3.55      0.00
   14   -9    4      1.85      0.00
  -13   -8    4      1.22      0.00
  -12   -8    4     -0.89      0.00
  -11   -8    4      1.25      0.00
  -10   -8    4     -1.62      0.00
   -9   -8    4     -1.77      0.00
   -8   -8    4     -1.53      0.00
   -7   -8    4     -4.84      0.00
   -6   -8    4     -4.90      0.00
   -5   -8    4     -1.67      0.00
   -4   -8    4     -1.54      0.00
   -3   -8    4     -1.58      0.00
   -2   -8    4     -5.76      0.00
   -1   -8    4      1.78      0.00
    0   -8    4     -0.87      0.00
    1   -8    4      1.10      0.00
    2   -8    4     -1.36      0.00
    3   -8    4      3.67      0.00
    4   -8    4     -1.45      0.00
    5   -8    4      1.94      0.00
    6   -8    4     -1.38      0.00
    7   -8    4     -2.44      0.00
    8   -8    4     -0.66      0.00
    9   -8    4      1.51      0.00
   10   -8    4      2.32      0.00
   11   -8    4      1.57      0.00
   12   -8    4     -3.24      0.00
   13   -8    4     -1.70      0.00
   14   -8    4     -2.72      0.00
  -13   -7    4      2.37      0.00
  -12   -7    4     -0.76      0.00
  -11   -7    4     -1.17      0.00
  -10   -7    4     -0.22      0.00
   -9   -7    4      2.23      0.00
   -8   -7    4      2.16      0.00
   -7   -7    4      0.34      0.00
   -6   -7    4      1.74      0.00
   -5   -7    4      1.81      0.00
   -4   -7    4     -0.58      0.00
   -3   -7    4      0.20      0.00
   -2   -7    4     -3.80      0.00
   -1   -7    4      5.45      0.00
    0   -7    4     12.18      0.00
    1   -7    4      7.67      0.00
    2   -7    4      7.67      0.00
    3   -7    4      2.50      0.00
    4   -7    4     -1.27      0.00
    5   -7    4      0.43      0.00
    6   -7    4      1.26      0.00
    7   -7    4      2.22      0.00
    8   -7    4      2.75      0.00
    9   -7    4      1.02      0.00
   10   -7    4      0.12      0.00
   11   -7    4      0.53      0.00
   12   -7    4      0.83      0.00
   13   -7    4      3.87      0.00
   14   -7    4      2.23      0.00
   15   -7    4      0.73      0.00
  -14   -6    4     -3.01      0.00
  -13   -6    4     -0.74      0.00
  -12   -6    4     -1.86      0.00
  -11   -6    4     -3.08      0.00
  -10   -6    4     -2.54      0.00
   -9   -6    4     -0.71      0.00
   -8   -6    4     -3.57      0.00
   -7   -6    4     -2.42      0.00
   -6   -6    4      3.34      0.00
   -5   -6    4      6.08      0.00
   -4   -6    4      4.86      0.00
   -3   -6    4     10.63      0.00
   -2   -6    4      3.01      0.00
   -1   -6    4      4.95      0.00
    0   -6    4     15.42      0.00
    1   -6    4     -0.72      0.00
    2   -6    4      3.35      0.00
    3   -6    4    -13.87      0.00
    4   -6    4    -13.23      0.00
    5   -6    4    -10.48      0.00
    6   -6    4     -8.93      0.00
    7   -6    4     -4.95      0.00
    8   -6    4     -1.80      0.00
    9   -6    4     -3.53      0.00
   10   -6    4     -3.06      0.00
   11   -6    4     -2.25      0.00
   12   -6    4     -1.08      0.00
   13   -6    4      3.48      0.00
   14   -6    4      4.02      0.00
   15   -6    4      3.76      0.00
  -14   -5    4     -6.61      0.00
  -13   -5    4     -4.36      0.00
  -12   -5    4     -1.32      0.00
  -11   -5    4     -0.85      0.00
  -10   -5    4     -2.64      0.00
   -9   -5    4     -1.86      0.00
   -8   -5    4     -3.55      0.00
   -7   -5    4     -0.23      0.00
   -6   -5    4      3.54      0.00
   -5   -5    4      6.34      0.00
   -4   -5    4      0.46      0.00
   -3   -5    4      6.63      0.00
   -2   -5    4      1.57      0.00
   -1   -5    4     -5.13      0.00
    0   -5    4      7.75      0.00
    1   -5    4    -15.84      0.00
    2   -5    4     10.07      0.00
    3   -5    4     -7.86      0.00
    4   -5    4     -1.18      0.00
    5   -5    4      5.10      0.00
    6   -5    4      3.63      0.00
    7   -5    4      2.02      0.00
    8   -5    4      1.32      0.00
    9   -5    4     -2.93      0.00
   10   -5    4     -4.24      0.00
   11   -5    4     -0.33      0.00
   12   -5    4      1.11      0.00
   13   -5    4      0.93      0.00
   14   -5    4     -0.89      0.00
   15   -5    4     -2.20      0.00
  -14   -4    4      4.95      0.00
  -13   -4    4      2.48      0.00
  -12   -4    4      0.87      0.00
  -11   -4    4      0.51      0.00
  -10   -4    4     -2.02      0.00
   -9   -4    4     -0.06      0.00
   -8   -4    4      2.15      0.00
   -7   -4    4      5.28      0.00
   -6   -4    4      1.54      0.00
   -5   -4    4      3.51      0.00
   -4   -4    4     -1.51      0.00
   -3   -4    4     -2.10      0.00
   -2   -4    4     -8.56      0.00
   -1   -4    4    -18.50      0.00
    0   -4    4      4.56      0.00
    1   -4    4    -35.06      0.00
    2   -4    4      7.17      0.00
    3   -4    4    -11.95      0.00
    4   -4    4      1.54      0.00
    5   -4    4      8.86      0.00
    6   -4    4      7.64      0.00
    7   -4    4      6.82      0.00
    8   -4    4      2.21      0.00
    9   -4    4     -0.06      0.00
   10   -4    4     -1.57      0.00
   11   -4    4      1.06      0.00
   12   -4    4      1.90      0.00
   13   -4    4      1.90      0.00
   14   -4    4      0.98      0.00
   15   -4    4     -1.48      0.00
  -15   -3    4      1.51      0.00
  -14   -3    4      4.27      0.00
  -13   -3    4      0.13      0.00
  -12   -3    4     -0.65      0.00
  -11   -3    4     -0.04      0.00
  -10   -3    4     -1.64      0.00
   -9   -3    4      1.37      0.00
   -8   -3    4      1.56      0.00
   -7   -3    4     -2.03      0.00
   -6   -3    4    -10.14      0.00
   -5   -3    4     -7.72      0.00
   -4   -3    4     -4.21      0.00
   -3   -3    4      2.69      0.00
   -2   -3    4     -3.02      0.00
   -1   -3    4    -18.78      0.00
    0   -3    4     16.11      0.00
    1   -3    4    -34.12      0.00
    2   -3    4     19.70      0.00
    3   -3    4     -9.13      0.00
    4   -3    4     -0.39      0.00
    5   -3    4      7.49      0.00
    6   -3    4      2.93      0.00
    7   -3    4      2.33      0.00
    8   -3    4     -1.99      0.00
    9   -3    4     -0.06      0.00
   10   -3    4      0.10      0.00
   11   -3    4      0.40      0.00
   12   -3    4      0.21      0.00
   13   -3    4      0.66      0.00
   14   -3    4     -0.63      0.00
   15   -3    4     -2.98      0.00
  -15   -2    4      0.29      0.00
  -14   -2    4      3.59      0.00
  -13   -2    4     -0.82      0.00
  -12   -2    4      2.02      0.00
  -11   -2    4      2.93      0.00
  -10   -2    4      1.26      0.00
   -9   -2    4      2.20      0.00
   -8   -2    4     -0.11      0.00
   -7   -2    4     -4.93      0.00
   -6   -2    4    -11.71      0.00
   -5   -2    4     -9.12      0.00
   -4   -2    4     -5.95      0.00
   -3   -2    4      0.70      0.00
   -2   -2    4    -13.09      0.00
   -1   -2    4    -36.31      0.00
    0   -2    4      5.91      0.00
    1   -2    4    -48.66      0.00
    2   -2    4      3.73      0.00
    3   -2    4    -10.38      0.00
    4   -2    4     -1.72      0.00
    5   -2    4      6.23      0.00
    6   -2    4      0.27      0.00
    7   -2    4     -0.22      0.00
    8   -2    4     -1.00      0.00
    9   -2    4      3.19      0.00
   10   -2    4      4.97      0.00
   11   -2    4      3.52      0.00
   12   -2    4      3.46      0.00
   13   -2    4      2.65      0.00
   14   -2    4     -0.73      0.00
   15   -2    4      0.27      0.00
  -15   -1    4     -0.89      0.00
  -14   -1    4      2.53      0.00
  -13   -1    4     -3.72      0.00
  -12   -1    4      3.34      0.00
  -11   -1    4      4.42      0.00
  -10   -1    4      3.22      0.00
   -9   -1    4      5.70      0.00
   -8   -1    4      3.32      0.00
   -7   -1    4      3.67      0.00
   -6   -1    4      2.08      0.00
   -5   -1    4      6.32      0.00
   -4   -1    4     13.52      0.00
   -3   -1    4     28.41      0.00
   -2   -1    4     14.76      0.00
   -1   -1    4    -30.72      0.00
    0   -1    4    -13.48      0.00
    1   -1    4    -41.07      0.00
    2   -1    4     11.68      0.00
    3   -1    4      2.21      0.00
    4   -1    4     -8.79      0.00
    5   -1    4     -8.67      0.00
    6   -1    4    -10.48      0.00
    7   -1    4     -5.94      0.00
    8   -1    4     -1.84      0.00
    9   -1    4      2.93      0.00
   10   -1    4      6.96      0.00
   11   -1    4      4.83      0.00
   12   -1    4      6.37      0.00
   13   -1    4      6.60      0.00
   14   -1    4      1.65      0.00
   15   -1    4      4.91      0.00
  -15    0    4     -1.93      0.00
  -14    0    4      7.49      0.00
  -13    0    4      2.02      0.00
  -12    0    4      4.41      0.00
  -11    0    4      3.63      0.00
  -10    0    4      0.39      0.00
   -9    0    4      2.74      0.00
   -8    0    4      3.26      0.00
   -7    0    4     11.93      0.00
   -6    0    4     11.89      0.00
   -5    0    4      5.52      0.00
   -4    0    4     14.10      0.00
   -3    0    4     52.69      0.00
   -2    0    4     93.08      0.00
   -1    0    4    106.17      0.00
    0    0    4    107.71      0.00
    1    0    4     59.50      0.00
    2    0    4     58.40      0.00
    3    0    4     26.89      0.00
    4    0    4     -0.84      0.00
    5    0    4     -4.95      0.00
    6    0    4    -10.91      0.00
    7    0    4     -7.58      0.00
    8    0    4     -6.12      0.00
    9    0    4     -9.28      0.00
   10    0    4     -6.91      0.00
   11    0    4     -3.47      0.00
   12    0    4     -0.04      0.00
   13    0    4      1.87      0.00
   14    0    4      1.33      0.00
   15    0    4      3.14      0.00
  -15    1    4     -2.12      0.00
  -14    1    4      3.08      0.00
  -13    1    4      1.69      0.00
  -12    1    4      4.30      0.00
  -11    1    4      6.40      0.00
  -10    1    4      3.93      0.00
   -9    1    4      6.88      0.00
   -8    1    4      2.84      0.00
   -7    1    4     -1.46      0.00
   -6    1    4     -6.06      0.00
   -5    1    4    -15.74      0.00
   -4    1    4    -18.49      0.00
   -3    1    4      4.41      0.00
   -2    1    4     33.77      0.00
   -1    1    4     57.06      0.00
    0    1    4     37.68      0.00
    1    1    4    -21.98      0.00
    2    1    4    -26.04      0.00
    3    1    4    -14.05      0.00
    4    1    4    -12.58      0.00
    5    1    4     -0.25      0.00
    6    1    4      0.60      0.00
    7    1    4      3.24      0.00
    8    1    4     -0.66      0.00
    9    1    4     -4.83      0.00
   10    1    4     -6.77      0.00
   11    1    4     -5.13      0.00
   12    1    4     -5.29      0.00
   13    1    4     -6.14      0.00
   14    1    4     -4.49      0.00
   15    1    4     -6.91      0.00
  -15    2    4      1.56      0.00
  -14    2    4      1.48      0.00
  -13    2    4     -1.19      0.00
  -12    2    4     -2.41      0.00
  -11    2    4     -0.78      0.00
  -10    2    4     -3.20      0.00
   -9    2    4     -0.95      0.00
   -8    2    4     -3.93      0.00
   -7    2    4     -7.62      0.00
   -6    2    4     -8.67      0.00
   -5    2    4    -12.39      0.00
   -4    2    4    -11.69      0.00
   -3    2    4      4.30      0.00
   -2    2    4      7.81      0.00
   -1    2    4      7.01      0.00
    0    2    4    -13.39      0.00
    1    2    4    -40.09      0.00
    2    2    4    -43.54      0.00
    3    2    4    -20.32      0.00
    4    2    4     -7.44      0.00
    5    2    4      8.02      0.00
    6    2    4      9.73      0.00
    7    2    4     10.30      0.00
    8    2    4      4.54      0.00
    9    2    4      1.89      0.00
   10    2    4     -0.08      0.00
   11    2    4      3.55      0.00
   12    2    4      1.08      0.00
   13    2    4     -3.40      0.00
   14    2    4     -0.29      0.00
  -15    3    4      4.47      0.00
  -14    3    4      1.93      0.00
  -13    3    4     -3.94      0.00
  -12    3    4     -7.15      0.00
  -11    3    4     -4.98      0.00
  -10    3    4     -7.17      0.00
   -9    3    4     -3.94      0.00
   -8    3    4     -8.92      0.00
   -7    3    4    -11.42      0.00
   -6    3    4     -6.12      0.00
   -5    3    4     -4.37      0.00
   -4    3    4      5.93      0.00
   -3    3    4     11.75      0.00
   -2    3    4      3.13      0.00
   -1    3    4      4.42      0.00
    0    3    4     -5.08      0.00
    1    3    4      0.10      0.00
    2    3    4      1.65      0.00
    3    3    4     18.04      0.00
    4    3    4     16.90      0.00
    5    3    4     12.02      0.00
    6    3    4      6.29      0.00
    7    3    4      1.29      0.00
    8    3    4      1.59      0.00
    9    3    4      4.04      0.00
   10    3    4      1.37      0.00
   11    3    4      2.67      0.00
   12    3    4      0.05      0.00
   13    3    4     -2.95      0.00
   14    3    4      0.38      0.00
  -15    4    4     -2.83      0.00
  -14    4    4     -0.94      0.00
  -13    4    4     -1.18      0.00
  -12    4    4     -1.24      0.00
  -11    4    4      2.40      0.00
  -10    4    4     -0.49      0.00
   -9    4    4      3.04      0.00
   -8    4    4     -2.91      0.00
   -7    4    4     -7.05      0.00
   -6    4    4      0.77      0.00
   -5    4    4     -3.77      0.00
   -4    4    4      3.45      0.00
   -3    4    4      2.16      0.00
   -2    4    4    -10.62      0.00
   -1    4    4     -9.09      0.00
    0    4    4    -12.33      0.00
    1    4    4      1.35      0.00
    2    4    4      0.15      0.00
    3    4    4      7.97      0.00
    4    4    4      5.60      0.00
    5    4    4      0.31      0.00
    6    4    4      3.17      0.00
    7    4    4     -1.54      0.00
    8    4    4      1.32      0.00
    9    4    4      2.01      0.00
   10    4    4     -1.42      0.00
   11    4    4      0.11      0.00
   12    4    4      0.94      0.00
   13    4    4      0.83      0.00
   14    4    4      3.22      0.00
  -15    5    4     -1.72      0.00
  -14    5    4      0.01      0.00
  -13    5    4      0.13      0.00
  -12    5    4     -2.06      0.00
  -11    5    4     -0.93      0.00
  -10    5    4     -1.32      0.00
   -9    5    4      2.26      0.00
   -8    5    4     -0.17      0.00
   -7    5    4      0.36      0.00
   -6    5    4      8.44      0.00
   -5    5    4      3.93      0.00
   -4    5    4      4.34      0.00
   -3    5    4     -4.02      0.00
   -2    5    4     -8.59      0.00
   -1    5    4     -5.88      0.00
    0    5    4    -10.87      0.00
    1    5    4     -6.07      0.00
    2    5    4    -10.00      0.00
    3    5    4     -4.64      0.00
    4    5    4     -2.97      0.00
    5    5    4     -7.42      0.00
    6    5    4     -3.38      0.00
    7    5    4     -5.83      0.00
    8    5    4      0.11      0.00
    9    5    4      1.62      0.00
   10    5    4      0.71      0.00
   11    5    4      1.76      0.00
   12    5    4      0.59      0.00
   13    5    4      0.29      0.00
  -15    6    4     -4.15      0.00
  -14    6    4     -4.14      0.00
  -13    6    4     -1.05      0.00
  -12    6    4      1.19      0.00
  -11    6    4      0.09      0.00
  -10    6    4     -1.37      0.00
   -9    6    4      1.92      0.00
   -8    6    4     -1.94      0.00
   -7    6    4     -0.15      0.00
   -6    6    4      4.68      0.00
   -5    6    4      1.30      0.00
   -4    6    4      1.63      0.00
   -3    6    4     -5.55      0.00
   -2    6    4     -3.51      0.00
   -1    6    4      4.40      0.00
    0    6    4      8.22      0.00
    1    6    4     13.07      0.00
    2    6    4      6.42      0.00
    3    6    4      1.57      0.00
    4    6    4      0.70      0.00
    5    6    4     -1.52      0.00
    6    6    4     -0.89      0.00
    7    6    4     -8.07      0.00
    8    6    4     -6.89      0.00
    9    6    4     -3.74      0.00
   10    6    4     -0.51      0.00
   11    6    4      3.99      0.00
   12    6    4      2.73      0.00
   13    6    4     -1.45      0.00
  -15    7    4      0.51      0.00
  -14    7    4     -0.24      0.00
  -13    7    4     -1.11      0.00
  -12    7    4     -1.41      0.00
  -11    7    4      1.85      0.00
  -10    7    4     -0.03      0.00
   -9    7    4      3.16      0.00
   -8    7    4      2.22      0.00
   -7    7    4      2.93      0.00
   -6    7    4      4.61      0.00
   -5    7    4      1.56      0.00
   -4    7    4      1.47      0.00
   -3    7    4     -0.95      0.00
   -2    7    4      0.22      0.00
   -1    7    4      2.99      0.00
    0    7    4      6.73      0.00
    1    7    4      8.66      0.00
    2    7    4      3.41      0.00
    3    7    4      1.03      0.00
    4    7    4      3.74      0.00
    5    7    4      2.05      0.00
    6    7    4      4.64      0.00
    7    7    4      1.66      0.00
    8    7    4      0.85      0.00
    9    7    4      0.71      0.00
   10    7    4     -0.27      0.00
   11    7    4      2.42      0.00
   12    7    4      5.61      0.00
  -15    8    4     -1.04      0.00
  -14    8    4     -0.89      0.00
  -13    8    4      2.28      0.00
  -12    8    4     -2.88      0.00
  -11    8    4     -2.22      0.00
  -10    8    4     -2.62      0.00
   -9    8    4      0.73      0.00
   -8    8    4      1.16      0.00
   -7    8    4     -0.83      0.00
   -6    8    4     -3.13      0.00
   -5    8    4     -3.67      0.00
   -4    8    4     -0.35      0.00
   -3    8    4     -0.42      0.00
   -2    8    4      1.10      0.00
   -1    8    4     -3.15      0.00
    0    8    4     -3.17      0.00
    1    8    4     -3.58      0.00
    2    8    4     -6.48      0.00
    3    8    4     -6.87      0.00
    4    8    4     -2.03      0.00
    5    8    4     -3.31      0.00
    6    8    4      3.13      0.00
    7    8    4      4.70      0.00
    8    8    4      6.25      0.00
    9    8    4      6.75      0.00
   10    8    4      3.21      0.00
   11    8    4     -2.23      0.00
   12    8    4      1.78      0.00
  -14    9    4     -3.51      0.00
  -13    9    4      0.93      0.00
  -12    9    4     -0.53      0.00
  -11    9    4     -2.02      0.00
  -10    9    4     -3.49      0.00
   -9    9    4     -0.57      0.00
   -8    9    4     -1.36      0.00
   -7    9    4     -0.96      0.00
   -6    9    4     -0.77      0.00
   -5    9    4     -0.40      0.00
   -4    9    4      4.83      0.00
   -3    9    4      2.98      0.00
   -2    9    4      5.29      0.00
   -1    9    4      0.74      0.00
    0    9    4      0.30      0.00
    1    9    4      0.37      0.00
    2    9    4      0.88      0.00
    3    9    4     -0.20      0.00
    4    9    4      2.13      0.00
    5    9    4     -1.54      0.00
    6    9    4      1.06      0.00
    7    9    4      0.34      0.00
    8    9    4     -0.31      0.00
    9    9    4      0.78      0.00
   10    9    4      3.73      0.00
   11    9    4     -1.33      0.00
  -14   10    4      1.52      0.00
  -13   10    4      2.82      0.00
  -12   10    4      1.54      0.00
  -11   10    4     -0.10      0.00
  -10   10    4     -1.83      0.00
   -9   10    4      0.86      0.00
   -8   10    4     -0.30      0.00
   -7   10    4      0.52      0.00
   -6   10    4      3.45      0.00
   -5   10    4      3.65      0.00
   -4   10    4      3.15      0.00
   -3   10    4      1.31      0.00
   -2   10    4      2.96      0.00
   -1   10    4      2.08      0.00
    0   10    4      3.17      0.00
    1   10    4      3.67      0.00
    2   10    4      3.86      0.00
    3   10    4     -1.55      0.00
    4   10    4     -0.79      0.00
    5   10    4      2.65      0.00
    6   10    4      3.93      0.00
    7   10    4      2.29      0.00
    8   10    4      0.61      0.00
    9   10    4     -3.10      0.00
   10   10    4     -2.49      0.00
  -13   11    4     -1.21      0.00
  -12   11    4     -4.68      0.00
  -11   11    4     -6.23      0.00
  -10   11    4     -3.90      0.00
   -9   11    4     -0.86      0.00
   -8   11    4     -0.27      0.00
   -7   11    4      1.02      0.00
   -6   11    4      2.40      0.00
   -5   11    4      4.82      0.00
   -4   11    4     -2.06      0.00
   -3   11    4     -1.73      0.00
   -2   11    4     -3.24      0.00
   -1   11    4     -4.51      0.00
    0   11    4     -2.29      0.00
    1   11    4      0.39      0.00
    2   11    4      1.47      0.00
    3   11    4     -1.28      0.00
    4   11    4     -2.13      0.00
    5   11    4      0.88      0.00
    6   11    4      1.27      0.00
    7   11    4      1.31      0.00
    8   11    4      4.16      0.00
    9   11    4      1.76      0.00
  -12   12    4      2.71      0.00
  -11   12    4     -0.63      0.00
  -10   12    4     -0.26      0.00
   -9   12    4      1.22      0.00
   -8   12    4      0.39      0.00
   -7   12    4     -1.21      0.00
   -6   12    4     -4.02      0.00
   -5   12    4      3.52      0.00
   -4   12    4      0.95      0.00
   -3   12    4      3.30      0.00
   -2   12    4      3.91      0.00
   -1   12    4      4.00      0.00
    0   12    4      2.32      0.00
    1   12    4      2.17      0.00
    2   12    4      0.37      0.00
    3   12    4      0.05      0.00
    4   12    4      0.09      0.00
    5   12    4     -0.49      0.00
    6   12    4      2.25      0.00
    7   12    4     -1.37      0.00
    8   12    4     -0.59      0.00
  -12   13    4      5.66      0.00
  -11   13    4      4.50      0.00
  -10   13    4      1.63      0.00
   -9   13    4      0.47      0.00
   -8   13    4     -2.31      0.00
   -7   13    4     -4.04      0.00
   -6   13    4     -5.72      0.00
   -5   13    4     -2.12      0.00
   -4   13    4     -4.46      0.00
   -3   13    4     -4.30      0.00
   -2   13    4     -1.81      0.00
   -1   13    4      0.58      0.00
    0   13    4      0.52      0.00
    1   13    4      3.30      0.00
    2   13    4      4.01      0.00
    3   13    4      6.79      0.00
    4   13    4      7.99      0.00
    5   13    4     -1.34      0.00
    6   13    4     -0.31      0.00
    7   13    4     -5.33      0.00
  -10   14    4      4.55      0.00
   -9   14    4      5.50      0.00
   -8   14    4      3.69      0.00
   -7   14    4      0.56      0.00
   -6   14    4     -1.13      0.00
   -5   14    4      1.06      0.00
   -4   14    4     -3.08      0.00
   -3   14    4     -6.63      0.00
   -2   14    4     -4.23      0.00
   -1   14    4     -2.88      0.00
    0   14    4     -1.65      0.00
    1   14    4      1.69      0.00
    2   14    4      2.01      0.00
    3   14    4      5.38      0.00
    4   14    4     12.46      0.00
    5   14    4      6.25      0.00
    6   14    4      6.80      0.00
   -9   15    4      3.60      0.00
   -8   15    4      4.84      0.00
   -7   15    4      6.21      0.00
   -6   15    4     -0.71      0.00
   -5   15    4      1.19      0.00
   -4   15    4      0.74      0.00
   -3   15    4     -2.04      0.00
   -2   15    4     -0.23      0.00
   -1   15    4      3.92      0.00
    0   15    4      7.70      0.00
    1   15    4      7.07      0.00
    2   15    4      1.49      0.00
    3   15    4     -2.71      0.00
    4   15    4      0.56      0.00
   -7   16    4     -2.86      0.00
   -6   16    4    -14.09      0.00
   -5   16    4    -12.76      0.00
   -4   16    4     -5.15      0.00
   -3   16    4      0.54      0.00
   -2   16    4     -2.08      0.00
   -1   16    4     -1.88      0.00
    0   16    4      2.95      0.00
    1   16    4      3.00      0.00
    2   16    4      0.12      0.00
   -2  -17    5      1.45      0.00
   -1  -17    5     -0.26      0.00
    0  -17    5     -1.17      0.00
    1  -17    5     -2.38      0.00
    2  -17    5     -1.19      0.00
    3  -17    5     -1.19      0.00
    4  -17    5     -1.66      0.00
    5  -17    5      2.23      0.00
    6  -17    5      3.25      0.00
   -4  -16    5      1.50      0.00
   -3  -16    5      0.82      0.00
   -2  -16    5      0.09      0.00
   -1  -16    5     -0.26      0.00
    0  -16    5     -2.43      0.00
    1  -16    5     -3.69      0.00
    2  -16    5      0.00      0.00
    3  -16    5      0.88      0.00
    4  -16    5     -3.98      0.00
    5  -16    5     -4.02      0.00
    6  -16    5     -2.68      0.00
    7  -16    5      0.57      0.00
    8  -16    5     -1.36      0.00
   -6  -15    5      3.32      0.00
   -5  -15    5      0.59      0.00
   -4  -15    5      0.56      0.00
   -3  -15    5     -0.08      0.00
   -2  -15    5     -2.27      0.00
   -1  -15    5      0.42      0.00
    0  -15    5      1.40      0.00
    1  -15    5      0.93      0.00
    2  -15    5      2.32      0.00
    3  -15    5      2.89      0.00
    4  -15    5     -2.28      0.00
    5  -15    5     -4.25      0.00
    6  -15    5     -5.89      0.00
    7  -15    5     -3.13      0.00
    8  -15    5     -3.59      0.00
    9  -15    5     -1.51      0.00
   -7  -14    5     -9.45      0.00
   -6  -14    5     -3.44      0.00
   -5  -14    5     -2.96      0.00
   -4  -14    5     -0.47      0.00
   -3  -14    5      1.41      0.00
   -2  -14    5     -1.55      0.00
   -1  -14    5     -0.53      0.00
    0  -14    5      1.02      0.00
    1  -14    5      3.13      0.00
    2  -14    5      2.49      0.00
    3  -14    5      2.40      0.00
    4  -14    5     -0.03      0.00
    5  -14    5      1.48      0.00
    6  -14    5      2.01      0.00
    7  -14    5      3.25      0.00
    8  -14    5      0.15      0.00
    9  -14    5     -0.76      0.00
   10  -14    5     -4.73      0.00
   11  -14    5      2.11      0.00
   -9  -13    5      2.55      0.00
   -8  -13    5      3.80      0.00
   -7  -13    5     -1.14      0.00
   -6  -13    5      1.39      0.00
   -5  -13    5     -0.04      0.00
   -4  -13    5      1.35      0.00
   -3  -13    5      3.67      0.00
   -2  -13    5      0.57      0.00
   -1  -13    5      0.71      0.00
    0  -13    5      0.26      0.00
    1  -13    5      3.24      0.00
    2  -13    5      3.20      0.00
    3  -13    5      2.29      0.00
    4  -13    5      1.55      0.00
    5  -13    5      2.33      0.00
    6  -13    5      3.39      0.00
    7  -13    5      4.95      0.00
    8  -13    5      0.58      0.00
    9  -13    5     -0.29      0.00
   10  -13    5     -3.94      0.00
   11  -13    5     -1.11      0.00
   12  -13    5     -1.69      0.00
  -10  -12    5      0.51      0.00
   -9  -12    5     -0.13      0.00
   -8  -12    5      1.01      0.00
   -7  -12    5     -1.56      0.00
   -6  -12    5      1.10      0.00
   -5  -12    5      0.47      0.00
   -4  -12    5     -2.45      0.00
   -3  -12    5     -1.63      0.00
   -2  -12    5     -1.76      0.00
   -1  -12    5      2.79      0.00
    0  -12    5     -1.43      0.00
    1  -12    5     -1.64      0.00
    2  -12    5      1.13      0.00
    3  -12    5      2.54      0.00
    4  -12    5      1.70      0.00
    5  -12    5     -0.41      0.00
    6  -12    5     -2.50      0.00
    7  -12    5      0.83      0.00
    8  -12    5      0.58      0.00
    9  -12    5      2.37      0.00
   10  -12    5      2.52      0.00
   11  -12    5      2.89      0.00
   12  -12    5      3.17      0.00
  -11  -11    5     -2.95      0.00
  -10  -11    5     -1.45      0.00
   -9  -11    5     -0.06      0.00
   -8  -11    5      3.44      0.00
   -7  -11    5      4.63      0.00
   -6  -11    5      3.22      0.00
   -5  -11    5      0.60      0.00
   -4  -11    5     -3.28      0.00
   -3  -11    5     -2.12      0.00
   -2  -11    5     -5.04      0.00
   -1  -11    5     -1.20      0.00
    0  -11    5     -5.89      0.00
    1  -11    5     -4.05      0.00
    2  -11    5     -4.58      0.00
    3  -11    5     -2.47      0.00
    4  -11    5     -3.25      0.00
    5  -11    5     -1.39      0.00
    6  -11    5     -3.76      0.00
    7  -11    5     -1.17      0.00
    8  -11    5     -0.23      0.00
    9  -11    5      0.25      0.00
   10  -11    5     -0.28      0.00
   11  -11    5     -0.62      0.00
   12  -11    5      1.14      0.00
   13  -11    5      0.29      0.00
  -11  -10    5      6.22      0.00
  -10  -10    5      6.83      0.00
   -9  -10    5      5.18      0.00
   -8  -10    5      4.35      0.00
   -7  -10    5      2.22      0.00
   -6  -10    5     -1.13      0.00
   -5  -10    5      0.54      0.00
   -4  -10    5      0.96      0.00
   -3  -10    5      1.57      0.00
   -2  -10    5     -1.77      0.00
   -1  -10    5      5.51      0.00
    0  -10    5      0.76      0.00
    1  -10    5      3.19      0.00
    2  -10    5     -2.25      0.00
    3  -10    5      2.65      0.00
    4  -10    5      0.66      0.00
    5  -10    5      3.50      0.00
    6  -10    5     -1.76      0.00
    7  -10    5     -2.47      0.00
    8  -10    5     -1.33      0.00
    9  -10    5      0.36      0.00
   10  -10    5     -1.22      0.00
   11  -10    5     -3.38      0.00
   12  -10    5     -4.56      0.00
   13  -10    5     -2.61      0.00
  -12   -9    5      0.17      0.00
  -11   -9    5      5.67      0.00
  -10   -9    5      5.01      0.00
   -9   -9    5      3.16      0.00
   -8   -9    5      2.20      0.00
   -7   -9    5     -0.14      0.00
   -6   -9    5     -0.63      0.00
   -5   -9    5      1.20      0.00
   -4   -9    5      1.35      0.00
   -3   -9    5      3.44      0.00
   -2   -9    5      0.90      0.00
   -1   -9    5      5.58      0.00
    0   -9    5      0.04      0.00
    1   -9    5      4.44      0.00
    2   -9    5      1.38      0.00
    3   -9    5      7.11      0.00
    4   -9    5      3.85      0.00
    5   -9    5      5.81      0.00
    6   -9    5     -1.86      0.00
    7   -9    5     -4.76      0.00
    8   -9    5     -3.68      0.00
    9   -9    5     -1.37      0.00
   10   -9    5     -0.82      0.00
   11   -9    5     -0.01      0.00
   12   -9    5     -1.53      0.00
   13   -9    5      1.74      0.00
   14   -9    5      1.46      0.00
  -13   -8    5      0.82      0.00
  -12   -8    5     -0.94      0.00
  -11   -8    5      2.27      0.00
  -10   -8    5     -1.59      0.00
   -9   -8    5     -3.86      0.00
   -8   -8    5     -3.21      0.00
   -7   -8    5     -4.66      0.00
   -6   -8    5     -2.94      0.00
   -5   -8    5      0.02      0.00
   -4   -8    5     -1.11      0.00
   -3   -8    5     -2.41      0.00
   -2   -8    5     -8.56      0.00
   -1   -8    5     -3.24      0.00
    0   -8    5     -1.62      0.00
    1   -8    5      0.77      0.00
    2   -8    5      1.85      0.00
    3   -8    5      1.94      0.00
    4   -8    5     -1.79      0.00
    5   -8    5      1.68      0.00
    6   -8    5      1.44      0.00
    7   -8    5      1.32      0.00
    8   -8    5      1.05      0.00
    9   -8    5      2.05      0.00
   10   -8    5      3.78      0.00
   11   -8    5      2.75      0.00
   12   -8    5     -0.78      0.00
   13   -8    5      0.78      0.00
   14   -8    5      1.78      0.00
  -13   -7    5      2.21      0.00
  -12   -7    5      1.75      0.00
  -11   -7    5      2.50      0.00
  -10   -7    5     -0.45      0.00
   -9   -7    5      0.22      0.00
   -8   -7    5     -2.22      0.00
   -7   -7    5     -5.28      0.00
   -6   -7    5     -3.34      0.00
   -5   -7    5     -1.56      0.00
   -4   -7    5     -2.64      0.00
   -3   -7    5      1.77      0.00
   -2   -7    5     -4.34      0.00
   -1   -7    5      1.54      0.00
    0   -7    5     11.91      0.00
    1   -7    5     10.45      0.00
    2   -7    5     18.40      0.00
    3   -7    5      6.78      0.00
    4   -7    5      2.00      0.00
    5   -7    5     -0.05      0.00
    6   -7    5     -1.60      0.00
    7   -7    5      0.26      0.00
    8   -7    5      2.48      0.00
    9   -7    5      2.43      0.00
   10   -7    5      2.56      0.00
   11   -7    5     -0.23      0.00
   12   -7    5     -1.16      0.00
   13   -7    5      0.51      0.00
   14   -7    5      1.35      0.00
  -14   -6    5     -3.27      0.00
  -13   -6    5     -3.37      0.00
  -12   -6    5     -1.84      0.00
  -11   -6    5      1.22      0.00
  -10   -6    5      0.20      0.00
   -9   -6    5      2.19      0.00
   -8   -6    5     -1.51      0.00
   -7   -6    5     -3.48      0.00
   -6   -6    5     -1.08      0.00
   -5   -6    5      0.62      0.00
   -4   -6    5     -2.26      0.00
   -3   -6    5      4.80      0.00
   -2   -6    5     -5.77      0.00
   -1   -6    5     -9.66      0.00
    0   -6    5      0.11      0.00
    1   -6    5    -14.30      0.00
    2   -6    5      4.86      0.00
    3   -6    5    -11.44      0.00
    4   -6    5     -6.11      0.00
    5   -6    5     -1.70      0.00
    6   -6    5     -1.65      0.00
    7   -6    5      0.25      0.00
    8   -6    5      1.35      0.00
    9   -6    5     -0.98      0.00
   10   -6    5     -1.41      0.00
   11   -6    5     -2.51      0.00
   12   -6    5     -2.07      0.00
   13   -6    5      0.03      0.00
   14   -6    5      2.49      0.00
   15   -6    5      0.27      0.00
  -14   -5    5     -1.06      0.00
  -13   -5    5     -1.52      0.00
  -12   -5    5      0.26      0.00
  -11   -5    5      1.29      0.00
  -10   -5    5     -0.66      0.00
   -9   -5    5      2.87      0.00
   -8   -5    5      3.27      0.00
   -7   -5    5      5.42      0.00
   -6   -5    5      7.24      0.00
   -5   -5    5     10.81      0.00
   -4   -5    5      7.76      0.00
   -3   -5    5     14.33      0.00
   -2   -5    5      6.77      0.00
   -1   -5    5     -4.39      0.00
    0   -5    5      1.41      0.00
    1   -5    5    -33.81      0.00
    2   -5    5     -4.98      0.00
    3   -5    5    -24.76      0.00
    4   -5    5    -12.56      0.00
    5   -5    5     -2.53      0.00
    6   -5    5     -0.04      0.00
    7   -5    5      1.95      0.00
    8   -5    5      1.80      0.00
    9   -5    5      1.10      0.00
   10   -5    5     -0.53      0.00
   11   -5    5      0.37      0.00
   12   -5    5      1.29      0.00
   13   -5    5      0.56      0.00
   14   -5    5      1.18      0.00
   15   -5    5     -1.89      0.00
  -14   -4    5      3.55      0.00
  -13   -4    5     -0.32      0.00
  -12   -4    5     -2.63      0.00
  -11   -4    5     -2.22      0.00
  -10   -4    5     -3.95      0.00
   -9   -4    5     -1.36      0.00
   -8   -4    5     -0.99      0.00
   -7   -4    5      0.36      0.00
   -6   -4    5     -4.40      0.00
   -5   -4    5     -2.61      0.00
   -4   -4    5      0.06      0.00
   -3   -4    5      6.46      0.00
   -2   -4    5      1.96      0.00
   -1   -4    5     -3.58      0.00
    0   -4    5     18.96      0.00
    1   -4    5    -19.96      0.00
    2   -4    5     18.76      0.00
    3   -4    5     -7.46      0.00
    4   -4    5      1.52      0.00
    5   -4    5      4.50      0.00
    6   -4    5      1.37      0.00
    7   -4    5      2.91      0.00
    8   -4    5     -1.31      0.00
    9   -4    5     -0.88      0.00
   10   -4    5     -1.46      0.00
   11   -4    5      0.16      0.00
   12   -4    5      0.63      0.00
   13   -4    5      0.95      0.00
   14   -4    5      0.03      0.00
   15   -4    5     -4.02      0.00
  -15   -3    5      2.07      0.00
  -14   -3    5      6.78      0.00
  -13   -3    5      1.73      0.00
  -12   -3    5     -1.33      0.00
  -11   -3    5     -0.68      0.00
  -10   -3    5     -0.62      0.00
   -9   -3    5      2.97      0.00
   -8   -3    5      1.57      0.00
   -7   -3    5      0.42      0.00
   -6   -3    5     -8.73      0.00
   -5   -3    5    -14.28      0.00
   -4   -3    5    -14.82      0.00
   -3   -3    5     -7.18      0.00
   -2   -3    5     -8.25      0.00
   -1   -3    5    -10.89      0.00
    0   -3    5     20.60      0.00
    1   -3    5    -15.95      0.00
    2   -3    5     29.38      0.00
    3   -3    5     -2.51      0.00
    4   -3    5     -2.20      0.00
    5   -3    5      1.96      0.00
    6   -3    5     -2.24      0.00
    7   -3    5     -2.80      0.00
    8   -3    5     -7.90      0.00
    9   -3    5     -5.88      0.00
   10   -3    5     -4.70      0.00
   11   -3    5     -3.11      0.00
   12   -3    5     -1.07      0.00
   13   -3    5      2.22      0.00
   14   -3    5      1.32      0.00
   15   -3    5     -0.66      0.00
  -15   -2    5      0.90      0.00
  -14   -2    5      6.03      0.00
  -13   -2    5      1.13      0.00
  -12   -2    5      2.09      0.00
  -11   -2    5      3.81      0.00
  -10   -2    5      4.56      0.00
   -9   -2    5      7.84      0.00
   -8   -2    5      6.19      0.00
   -7   -2    5      7.99      0.00
   -6   -2    5      2.15      0.00
   -5   -2    5      0.41      0.00
   -4   -2    5      6.38      0.00
   -3   -2    5     17.72      0.00
   -2   -2    5     13.06      0.00
   -1   -2    5     -1.36      0.00
    0   -2    5     16.27      0.00
    1   -2    5    -26.27      0.00
    2   -2    5     15.91      0.00
    3   -2    5      0.25      0.00
    4   -2    5     -2.21      0.00
    5   -2    5     -0.60      0.00
    6   -2    5     -3.61      0.00
    7   -2    5     -2.37      0.00
    8   -2    5     -6.12      0.00
    9   -2    5     -7.02      0.00
   10   -2    5     -4.70      0.00
   11   -2    5     -5.22      0.00
   12   -2    5     -3.37      0.00
   13   -2    5     -1.91      0.00
   14   -2    5     -5.07      0.00
   15   -2    5     -2.22      0.00
  -15   -1    5     -2.70      0.00
  -14   -1    5      2.90      0.00
  -13   -1    5     -2.37      0.00
  -12   -1    5      2.59      0.00
  -11   -1    5      4.49      0.00
  -10   -1    5      1.55      0.00
   -9   -1    5      1.69      0.00
   -8   -1    5     -1.38      0.00
   -7   -1    5      4.38      0.00
   -6   -1    5      3.17      0.00
   -5   -1    5     -2.71      0.00
   -4   -1    5      0.43      0.00
   -3   -1    5     20.54      0.00
   -2   -1    5     41.24      0.00
   -1   -1    5     36.81      0.00
    0   -1    5     33.95      0.00
    1   -1    5     -3.92      0.00
    2   -1    5     40.71      0.00
    3   -1    5     39.70      0.00
    4   -1    5     25.32      0.00
    5   -1    5     17.16      0.00
    6   -1    5     10.41      0.00
    7   -1    5     11.63      0.00
    8   -1    5      8.78      0.00
    9   -1    5      2.99      0.00
   10   -1    5      2.23      0.00
   11   -1    5     -3.01      0.00
   12   -1    5     -2.40      0.00
   13   -1    5      0.02      0.00
   14   -1    5     -1.89      0.00
   15   -1    5      1.71      0.00
  -15    0    5     -3.20      0.00
  -14    0    5      4.87      0.00
  -13    0    5      0.81      0.00
  -12    0    5      0.82      0.00
  -11    0    5      1.93      0.00
  -10    0    5      0.74      0.00
   -9    0    5      2.37      0.00
   -8    0    5     -0.74      0.00
   -7    0    5      3.79      0.00
   -6    0    5      4.93      0.00
   -5    0    5     -7.35      0.00
   -4    0    5    -15.81      0.00
   -3    0    5     -4.39      0.00
   -2    0    5     31.77      0.00
   -1    0    5     72.37      0.00
    0    0    5     83.79      0.00
    1    0    5     35.66      0.00
    2    0    5     35.64      0.00
    3    0    5     22.00      0.00
    4    0    5      4.13      0.00
    5    0    5      4.39      0.00
    6    0    5      1.78      0.00
    7    0    5      7.53      0.00
    8    0    5      9.54      0.00
    9    0    5      6.26      0.00
   10    0    5      4.39      0.00
   11    0    5      1.39      0.00
   12    0    5     -0.98      0.00
   13    0    5     -2.51      0.00
   14    0    5     -2.24      0.00
   15    0    5     -3.93      0.00
  -15    1    5     -5.14      0.00
  -14    1    5     -1.81      0.00
  -13    1    5     -2.94      0.00
  -12    1    5     -1.93      0.00
  -11    1    5     -1.75      0.00
  -10    1    5     -5.58      0.00
   -9    1    5     -2.46      0.00
   -8    1    5     -3.61      0.00
   -7    1    5     -7.17      0.00
   -6    1    5     -9.43      0.00
   -5    1    5    -18.98      0.00
   -4    1    5    -32.28      0.00
   -3    1    5    -33.54      0.00
   -2    1    5    -12.89      0.00
   -1    1    5     28.81      0.00
    0    1    5     34.69      0.00
    1    1    5    -16.85      0.00
    2    1    5    -41.98      0.00
    3    1    5    -41.25      0.00
    4    1    5    -40.93      0.00
    5    1    5    -24.64      0.00
    6    1    5    -14.71      0.00
    7    1    5     -2.76      0.00
    8    1    5     -0.70      0.00
    9    1    5      0.55      0.00
   10    1    5     -0.89      0.00
   11    1    5      0.96      0.00
   12    1    5      2.72      0.00
   13    1    5      3.15      0.00
   14    1    5      4.97      0.00
  -15    2    5      5.11      0.00
  -14    2    5      6.49      0.00
  -13    2    5      2.27      0.00
  -12    2    5     -1.54      0.00
  -11    2    5     -3.24      0.00
  -10    2    5     -5.90      0.00
   -9    2    5     -1.40      0.00
   -8    2    5     -6.29      0.00
   -7    2    5    -11.35      0.00
   -6    2    5    -10.02      0.00
   -5    2    5    -11.75      0.00
   -4    2    5    -12.38      0.00
   -3    2    5    -13.60      0.00
   -2    2    5    -15.76      0.00
   -1    2    5     -6.30      0.00
    0    2    5    -14.11      0.00
    1    2    5    -30.12      0.00
    2    2    5    -42.88      0.00
    3    2    5    -26.00      0.00
    4    2    5    -11.19      0.00
    5    2    5      6.33      0.00
    6    2    5      8.84      0.00
    7    2    5      6.34      0.00
    8    2    5      1.60      0.00
    9    2    5     -0.89      0.00
   10    2    5     -4.40      0.00
   11    2    5      0.32      0.00
   12    2    5      3.26      0.00
   13    2    5      2.13      0.00
   14    2    5      5.65      0.00
  -15    3    5      3.21      0.00
  -14    3    5      1.41      0.00
  -13    3    5     -1.60      0.00
  -12    3    5     -3.04      0.00
  -11    3    5     -1.19      0.00
  -10    3    5     -2.25      0.00
   -9    3    5      7.45      0.00
   -8    3    5      4.69      0.00
   -7    3    5      1.20      0.00
   -6    3    5      4.48      0.00
   -5    3    5      0.11      0.00
   -4    3    5     10.34      0.00
   -3    3    5     10.23      0.00
   -2    3    5     -0.92      0.00
   -1    3    5     -3.09      0.00
    0    3    5    -13.70      0.00
    1    3    5     -8.84      0.00
    2    3    5     -9.34      0.00
    3    3    5     10.42      0.00
    4    3    5     16.79      0.00
    5    3    5     14.90      0.00
    6    3    5     10.02      0.00
    7    3    5      0.06      0.00
    8    3    5      0.63      0.00
    9    3    5      0.02      0.00
   10    3    5     -5.36      0.00
   11    3    5     -5.06      0.00
   12    3    5     -1.52      0.00
   13    3    5      0.14      0.00
   14    3    5      3.83      0.00
  -15    4    5     -4.47      0.00
  -14    4    5     -5.99      0.00
  -13    4    5     -4.06      0.00
  -12    4    5     -5.14      0.00
  -11    4    5     -3.14      0.00
  -10    4    5     -4.26      0.00
   -9    4    5      3.14      0.00
   -8    4    5      0.23      0.00
   -7    4    5     -3.14      0.00
   -6    4    5      3.30      0.00
   -5    4    5     -0.92      0.00
   -4    4    5     10.14      0.00
   -3    4    5     12.33      0.00
   -2    4    5     11.57      0.00
   -1    4    5     12.31      0.00
    0    4    5      7.77      0.00
    1    4    5     12.63      0.00
    2    4    5      3.47      0.00
    3    4    5      6.03      0.00
    4    4    5      4.14      0.00
    5    4    5     -2.63      0.00
    6    4    5     -4.18      0.00
    7    4    5    -12.58      0.00
    8    4    5     -7.52      0.00
    9    4    5     -3.53      0.00
   10    4    5     -1.36      0.00
   11    4    5      0.84      0.00
   12    4    5      3.40      0.00
   13    4    5      3.66      0.00
   14    4    5      8.05      0.00
  -15    5    5     -2.62      0.00
  -14    5    5     -5.05      0.00
  -13    5    5     -1.49      0.00
  -12    5    5     -2.99      0.00
  -11    5    5     -5.12      0.00
  -10    5    5     -6.03      0.00
   -9    5    5     -0.98      0.00
   -8    5    5     -3.16      0.00
   -7    5    5     -2.93      0.00
   -6    5    5      1.29      0.00
   -5    5    5     -2.64      0.00
   -4    5    5      0.44      0.00
   -3    5    5     -9.19      0.00
   -2    5    5     -8.44      0.00
   -1    5    5     -2.06      0.00
    0    5    5      3.01      0.00
    1    5    5     10.41      0.00
    2    5    5      7.25      0.00
    3    5    5      8.13      0.00
    4    5    5      8.31      0.00
    5    5    5      5.71      0.00
    6    5    5      5.73      0.00
    7    5    5      0.20      0.00
    8    5    5      1.05      0.00
    9    5    5     -0.56      0.00
   10    5    5      0.91      0.00
   11    5    5      3.57      0.00
   12    5    5      2.33      0.00
   13    5    5     -2.40      0.00
  -15    6    5      0.26      0.00
  -14    6    5     -2.98      0.00
  -13    6    5     -1.71      0.00
  -12    6    5      0.14      0.00
  -11    6    5      0.77      0.00
  -10    6    5     -0.26      0.00
   -9    6    5      5.06      0.00
   -8    6    5      1.36      0.00
   -7    6    5      0.98      0.00
   -6    6    5      2.89      0.00
   -5    6    5      0.54      0.00
   -4    6    5      2.23      0.00
   -3    6    5     -6.37      0.00
   -2    6    5    -10.05      0.00
   -1    6    5     -9.10      0.00
    0    6    5     -3.21      0.00
    1    6    5      5.15      0.00
    2    6    5      5.30      0.00
    3    6    5      1.48      0.00
    4    6    5     -0.42      0.00
    5    6    5      1.26      0.00
    6    6    5      4.69      0.00
    7    6    5      1.75      0.00
    8    6    5      0.32      0.00
    9    6    5     -1.86      0.00
   10    6    5     -1.61      0.00
   11    6    5      2.21      0.00
   12    6    5      3.94      0.00
   13    6    5     -0.08      0.00
  -15    7    5     -1.73      0.00
  -14    7    5      0.77      0.00
  -13    7    5      3.62      0.00
  -12    7    5      3.47      0.00
  -11    7    5      5.26      0.00
  -10    7    5      1.23      0.00
   -9    7    5      2.84      0.00
   -8    7    5      1.79      0.00
   -7    7    5      2.02      0.00
   -6    7    5      1.04      0.00
   -5    7    5     -0.33      0.00
   -4    7    5      2.46      0.00
   -3    7    5      2.71      0.00
   -2    7    5      4.72      0.00
   -1    7    5      2.36      0.00
    0    7    5      2.18      0.00
    1    7    5      1.37      0.00
    2    7    5     -2.06      0.00
    3    7    5     -5.84      0.00
    4    7    5     -6.14      0.00
    5    7    5     -8.60      0.00
    6    7    5     -5.39      0.00
    7    7    5     -4.90      0.00
    8    7    5     -1.80      0.00
    9    7    5     -0.20      0.00
   10    7    5     -0.23      0.00
   11    7    5     -1.07      0.00
   12    7    5      3.43      0.00
  -15    8    5      0.35      0.00
  -14    8    5     -1.74      0.00
  -13    8    5      1.30      0.00
  -12    8    5      2.97      0.00
  -11    8    5      3.09      0.00
  -10    8    5      0.37      0.00
   -9    8    5     -0.10      0.00
   -8    8    5     -0.51      0.00
   -7    8    5      1.55      0.00
   -6    8    5     -0.44      0.00
   -5    8    5     -1.27      0.00
   -4    8    5      3.10      0.00
   -3    8    5      2.09      0.00
   -2    8    5      4.88      0.00
   -1    8    5      0.78      0.00
    0    8    5      0.70      0.00
    1    8    5      0.05      0.00
    2    8    5     -0.48      0.00
    3    8    5     -2.57      0.00
    4    8    5     -0.49      0.00
    5    8    5     -4.09      0.00
    6    8    5     -0.39      0.00
    7    8    5     -0.68      0.00
    8    8    5      1.49      0.00
    9    8    5      1.98      0.00
   10    8    5      3.28      0.00
   11    8    5     -3.73      0.00
   12    8    5     -1.82      0.00
  -14    9    5     -2.02      0.00
  -13    9    5     -3.89      0.00
  -12    9    5     -0.84      0.00
  -11    9    5     -2.48      0.00
  -10    9    5     -3.90      0.00
   -9    9    5     -3.16      0.00
   -8    9    5     -2.22      0.00
   -7    9    5      1.25      0.00
   -6    9    5      1.20      0.00
   -5    9    5     -0.99      0.00
   -4    9    5      1.29      0.00
   -3    9    5     -1.67      0.00
   -2    9    5      0.02      0.00
   -1    9    5     -1.37      0.00
    0    9    5     -0.31      0.00
    1    9    5      0.03      0.00
    2    9    5      2.78      0.00
    3    9    5      0.78      0.00
    4    9    5      2.14      0.00
    5    9    5      1.55      0.00
    6    9    5      5.42      0.00
    7    9    5      4.16      0.00
    8    9    5      1.31      0.00
    9    9    5     -5.24      0.00
   10    9    5     -2.70      0.00
   11    9    5     -3.44      0.00
  -14   10    5      2.77      0.00
  -13   10    5     -0.69      0.00
  -12   10    5     -1.11      0.00
  -11   10    5     -3.80      0.00
  -10   10    5     -2.79      0.00
   -9   10    5     -1.54      0.00
   -8   10    5     -0.72      0.00
   -7   10    5      0.25      0.00
   -6   10    5      1.52      0.00
   -5   10    5      3.19      0.00
   -4   10    5      1.63      0.00
   -3   10    5      1.33      0.00
   -2   10    5      0.29      0.00
   -1   10    5      0.03      0.00
    0   10    5     -0.33      0.00
    1   10    5     -0.81      0.00
    2   10    5      1.70      0.00
    3   10    5     -1.45      0.00
    4   10    5     -3.23      0.00
    5   10    5     -1.68      0.00
    6   10    5     -0.50      0.00
    7   10    5     -0.99      0.00
    8   10    5      1.78      0.00
    9   10    5     -2.15      0.00
   10   10    5     -4.59      0.00
  -13   11    5      4.98      0.00
  -12   11    5      3.21      0.00
  -11   11    5     -1.37      0.00
  -10   11    5     -0.76      0.00
   -9   11    5     -1.18      0.00
   -8   11    5     -3.05      0.00
   -7   11    5     -2.30      0.00
   -6   11    5     -1.19      0.00
   -5   11    5      5.75      0.00
   -4   11    5      1.14      0.00
   -3   11    5      1.77      0.00
   -2   11    5     -0.95      0.00
   -1   11    5     -1.37      0.00
    0   11    5     -1.62      0.00
    1   11    5     -0.59      0.00
    2   11    5     -0.97      0.00
    3   11    5     -2.66      0.00
    4   11    5     -2.14      0.00
    5   11    5      0.22      0.00
    6   11    5      2.15      0.00
    7   11    5      1.05      0.00
    8   11    5      5.33      0.00
    9   11    5      2.97      0.00
  -12   12    5      1.38      0.00
  -11   12    5      1.94      0.00
  -10   12    5      3.80      0.00
   -9   12    5      6.16      0.00
   -8   12    5      1.28      0.00
   -7   12    5     -2.86      0.00
   -6   12    5     -8.89      0.00
   -5   12    5     -1.90      0.00
   -4   12    5     -1.00      0.00
   -3   12    5     -0.13      0.00
   -2   12    5     -1.33      0.00
   -1   12    5      0.01      0.00
    0   12    5      0.09      0.00
    1   12    5      3.29      0.00
    2   12    5      3.20      0.00
    3   12    5      3.38      0.00
    4   12    5      5.03      0.00
    5   12    5      2.75      0.00
    6   12    5      5.47      0.00
    7   12    5      0.84      0.00
    8   12    5      3.72      0.00
  -11   13    5      3.16      0.00
  -10   13    5      2.55      0.00
   -9   13    5      5.63      0.00
   -8   13    5      2.83      0.00
   -7   13    5      0.84      0.00
   -6   13    5     -3.60      0.00
   -5   13    5     -1.44      0.00
   -4   13    5     -2.31      0.00
   -3   13    5     -4.03      0.00
   -2   13    5     -3.23      0.00
   -1   13    5     -2.06      0.00
    0   13    5     -2.89      0.00
    1   13    5     -2.02      0.00
    2   13    5     -3.99      0.00
    3   13    5     -2.02      0.00
    4   13    5      5.13      0.00
    5   13    5      3.13      0.00
    6   13    5      7.44      0.00
    7   13    5      1.64      0.00
  -10   14    5     -0.23      0.00
   -9   14    5      2.20      0.00
   -8   14    5      3.21      0.00
   -7   14    5      4.36      0.00
   -6   14    5      0.29      0.00
   -5   14    5      1.76      0.00
   -4   14    5      0.28      0.00
   -3   14    5     -2.07      0.00
   -2   14    5     -0.25      0.00
   -1   14    5      0.35      0.00
    0   14    5      0.43      0.00
    1   14    5      1.62      0.00
    2   14    5     -2.00      0.00
    3   14    5     -5.68      0.00
    4   14    5     -1.41      0.00
    5   14    5     -3.89      0.00
    6   14    5     -1.75      0.00
   -9   15    5      1.52      0.00
   -8   15    5      2.35      0.00
   -7   15    5      6.35      0.00
   -6   15    5     -2.18      0.00
   -5   15    5     -6.57      0.00
   -4   15    5     -7.40      0.00
   -3   15    5     -5.18      0.00
   -2   15    5     -4.14      0.00
   -1   15    5     -1.16      0.00
    0   15    5      1.71      0.00
    1   15    5      2.95      0.00
    2   15    5      2.28      0.00
    3   15    5     -1.74      0.00
    4   15    5     -0.85      0.00
   -7   16    5      6.37      0.00
   -6   16    5      0.03      0.00
   -5   16    5     -5.07      0.00
   -4   16    5     -4.70      0.00
   -3   16    5      3.40      0.00
   -2   16    5      0.84      0.00
   -1   16    5     -1.03      0.00
    0   16    5      0.26      0.00
    1   16    5     -0.87      0.00
    2   16    5     -0.52      0.00
   -2  -17    6     -0.09      0.00
   -1  -17    6     -0.40      0.00
    0  -17    6     -2.23      0.00
    1  -17    6     -2.30      0.00
    2  -17    6      1.99      0.00
    3  -17    6      1.68      0.00
    4  -17    6     -4.53      0.00
    5  -17    6     -3.87      0.00
    6  -17    6     -3.81      0.00
   -4  -16    6      5.74      0.00
   -3  -16    6      4.81      0.00
   -2  -16    6      3.33      0.00
   -1  -16    6      6.04      0.00
    0  -16    6      3.21      0.00
    1  -16    6     -1.45      0.00
    2  -16    6     -0.07      0.00
    3  -16    6      2.24      0.00
    4  -16    6     -3.76      0.00
    5  -16    6     -4.18      0.00
    6  -16    6     -4.28      0.00
    7  -16    6      0.68      0.00
    8  -16    6     -0.21      0.00
   -6  -15    6      1.69      0.00
   -5  -15    6      0.46      0.00
   -4  -15    6      1.46      0.00
   -3  -15    6      1.67      0.00
   -2  -15    6     -1.12      0.00
   -1  -15    6      1.02      0.00
    0  -15    6      1.82      0.00
    1  -15    6     -0.17      0.00
    2  -15    6     -2.40      0.00
    3  -15    6     -0.18      0.00
    4  -15    6     -2.22      0.00
    5  -15    6     -0.58      0.00
    6  -15    6     -0.94      0.00
    7  -15    6      1.74      0.00
    8  -15    6      0.49      0.00
    9  -15    6      0.57      0.00
   -7  -14    6     -7.92      0.00
   -6  -14    6     -4.49      0.00
   -5  -14    6     -5.08      0.00
   -4  -14    6     -1.70      0.00
   -3  -14    6      2.32      0.00
   -2  -14    6      0.98      0.00
   -1  -14    6     -0.19      0.00
    0  -14    6     -1.27      0.00
    1  -14    6      0.63      0.00
    2  -14    6     -0.43      0.00
    3  -14    6      0.23      0.00
    4  -14    6     -1.40      0.00
    5  -14    6      0.06      0.00
    6  -14    6      2.85      0.00
    7  -14    6      7.26      0.00
    8  -14    6      5.06      0.00
    9  -14    6      3.79      0.00
   10  -14    6     -0.09      0.00
   -9  -13    6      1.62      0.00
   -8  -13    6      5.85      0.00
   -7  -13    6      2.38      0.00
   -6  -13    6      4.57      0.00
   -5  -13    6      2.30      0.00
   -4  -13    6      2.97      0.00
   -3  -13    6      3.86      0.00
   -2  -13    6     -0.45      0.00
   -1  -13    6     -0.64      0.00
    0  -13    6     -2.59      0.00
    1  -13    6     -0.79      0.00
    2  -13    6     -1.11      0.00
    3  -13    6     -0.62      0.00
    4  -13    6      0.16      0.00
    5  -13    6     -0.11      0.00
    6  -13    6     -0.78      0.00
    7  -13    6      2.87      0.00
    8  -13    6     -0.40      0.00
    9  -13    6      0.93      0.00
   10  -13    6      2.57      0.00
   11  -13    6      6.97      0.00
  -10  -12    6     -4.38      0.00
   -9  -12    6     -3.56      0.00
   -8  -12    6      0.84      0.00
   -7  -12    6      0.21      0.00
   -6  -12    6      3.11      0.00
   -5  -12    6      3.58      0.00
   -4  -12    6      1.71      0.00
   -3  -12    6      0.13      0.00
   -2  -12    6     -4.45      0.00
   -1  -12    6      0.55      0.00
    0  -12    6     -1.05      0.00
    1  -12    6     -1.04      0.00
    2  -12    6     -1.70      0.00
    3  -12    6     -0.64      0.00
    4  -12    6     -1.00      0.00
    5  -12    6     -2.01      0.00
    6  -12    6     -6.60      0.00
    7  -12    6     -2.96      0.00
    8  -12    6     -4.28      0.00
    9  -12    6     -4.00      0.00
   10  -12    6     -3.82      0.00
   11  -12    6     -2.01      0.00
   12  -12    6      0.75      0.00
  -11  -11    6      0.25      0.00
  -10  -11    6     -1.96      0.00
   -9  -11    6     -3.85      0.00
   -8  -11    6     -1.96      0.00
   -7  -11    6     -1.43      0.00
   -6  -11    6     -1.51      0.00
   -5  -11    6     -0.84      0.00
   -4  -11    6     -1.23      0.00
   -3  -11    6      1.26      0.00
   -2  -11    6     -1.68      0.00
   -1  -11    6      1.69      0.00
    0  -11    6     -1.02      0.00
    1  -11    6      1.92      0.00
    2  -11    6     -0.31      0.00
    3  -11    6      2.38      0.00
    4  -11    6      2.23      0.00
    5  -11    6      5.46      0.00
    6  -11    6      1.18      0.00
    7  -11    6      1.71      0.00
    8  -11    6      0.44      0.00
    9  -11    6     -0.80      0.00
   10  -11    6     -2.76      0.00
   11  -11    6     -2.98      0.00
   12  -11    6     -2.14      0.00
   13  -11    6     -2.37      0.00
  -11  -10    6      4.54      0.00
  -10  -10    6      4.95      0.00
   -9  -10    6      1.89      0.00
   -8  -10    6      0.72      0.00
   -7  -10    6     -2.97      0.00
   -6  -10    6     -7.63      0.00
   -5  -10    6     -5.41      0.00
   -4  -10    6     -3.16      0.00
   -3  -10    6     -1.94      0.00
   -2  -10    6     -3.80      0.00
   -1  -10    6      2.16      0.00
    0  -10    6      0.03      0.00
    1  -10    6      1.76      0.00
    2  -10    6     -3.11      0.00
    3  -10    6      2.38      0.00
    4  -10    6      4.47      0.00
    5  -10    6      9.76      0.00
    6  -10    6      5.94      0.00
    7  -10    6      3.56      0.00
    8  -10    6      2.50      0.00
    9  -10    6      3.99      0.00
   10  -10    6      4.25      0.00
   11  -10    6      3.71      0.00
   12  -10    6      0.21      0.00
   13  -10    6      0.89      0.00
  -12   -9    6     -4.55      0.00
  -11   -9    6      1.36      0.00
  -10   -9    6      4.42      0.00
   -9   -9    6      4.43      0.00
   -8   -9    6      3.24      0.00
   -7   -9    6     -0.17      0.00
   -6   -9    6     -1.60      0.00
   -5   -9    6      0.79      0.00
   -4   -9    6      0.83      0.00
   -3   -9    6      2.41      0.00
   -2   -9    6      0.46      0.00
   -1   -9    6      2.42      0.00
    0   -9    6     -2.42      0.00
    1   -9    6     -2.66      0.00
    2   -9    6     -4.66      0.00
    3   -9    6     -2.48      0.00
    4   -9    6     -2.15      0.00
    5   -9    6      2.26      0.00
    6   -9    6     -0.35      0.00
    7   -9    6     -1.97      0.00
    8   -9    6     -3.48      0.00
    9   -9    6     -2.70      0.00
   10   -9    6     -0.03      0.00
   11   -9    6      3.93      0.00
   12   -9    6      4.06      0.00
   13   -9    6      6.01      0.00
   14   -9    6      7.98      0.00
  -13   -8    6     -1.86      0.00
  -12   -8    6     -4.09      0.00
  -11   -8    6      0.75      0.00
  -10   -8    6     -0.27      0.00
   -9   -8    6      0.78      0.00
   -8   -8    6      0.87      0.00
   -7   -8    6     -2.26      0.00
   -6   -8    6     -3.51      0.00
   -5   -8    6     -1.13      0.00
   -4   -8    6     -1.34      0.00
   -3   -8    6      1.21      0.00
   -2   -8    6     -5.00      0.00
   -1   -8    6     -3.55      0.00
    0   -8    6     -2.12      0.00
    1   -8    6     -1.72      0.00
    2   -8    6      5.65      0.00
    3   -8    6      2.66      0.00
    4   -8    6      0.83      0.00
    5   -8    6      1.07      0.00
    6   -8    6     -0.26      0.00
    7   -8    6      0.73      0.00
    8   -8    6     -0.46      0.00
    9   -8    6     -0.45      0.00
   10   -8    6      1.53      0.00
   11   -8    6      0.62      0.00
   12   -8    6     -1.34      0.00
   13   -8    6     -1.52      0.00
   14   -8    6      1.16      0.00
  -13   -7    6     -1.37      0.00
  -12   -7    6     -1.75      0.00
  -11   -7    6      1.18      0.00
  -10   -7    6     -1.60      0.00
   -9   -7    6      2.53      0.00
   -8   -7    6      3.13      0.00
   -7   -7    6      1.13      0.00
   -6   -7    6      0.86      0.00
   -5   -7    6      1.57      0.00
   -4   -7    6      0.10      0.00
   -3   -7    6      7.86      0.00
   -2   -7    6     -0.18      0.00
   -1   -7    6     -1.83      0.00
    0   -7    6      2.71      0.00
    1   -7    6     -2.79      0.00
    2   -7    6     14.12      0.00
    3   -7    6      2.02      0.00
    4   -7    6      3.38      0.00
    5   -7    6      2.61      0.00
    6   -7    6     -0.65      0.00
    7   -7    6      0.83      0.00
    8   -7    6      2.19      0.00
    9   -7    6      2.30      0.00
   10   -7    6      1.67      0.00
   11   -7    6     -1.88      0.00
   12   -7    6     -1.53      0.00
   13   -7    6     -0.14      0.00
   14   -7    6      2.26      0.00
  -14   -6    6     -2.11      0.00
  -13   -6    6     -4.71      0.00
  -12   -6    6     -4.74      0.00
  -11   -6    6     -1.88      0.00
  -10   -6    6     -3.70      0.00
   -9   -6    6      0.60      0.00
   -8   -6    6      0.56      0.00
   -7   -6    6      0.91      0.00
   -6   -6    6      2.81      0.00
   -5   -6    6      4.92      0.00
   -4   -6    6      3.74      0.00
   -3   -6    6     14.72      0.00
   -2   -6    6      9.35      0.00
   -1   -6    6      6.64      0.00
    0   -6    6     13.37      0.00
    1   -6    6    -11.86      0.00
    2   -6    6      7.58      0.00
    3   -6    6    -15.78      0.00
    4   -6    6    -11.09      0.00
    5   -6    6     -8.92      0.00
    6   -6    6     -9.84      0.00
    7   -6    6     -5.58      0.00
    8   -6    6     -2.81      0.00
    9   -6    6     -0.79      0.00
   10   -6    6     -0.17      0.00
   11   -6    6     -1.68      0.00
   12   -6    6     -2.44      0.00
   13   -6    6     -1.88      0.00
   14   -6    6      3.10      0.00
  -14   -5    6      4.34      0.00
  -13   -5    6      1.71      0.00
  -12   -5    6      1.38      0.00
  -11   -5    6      0.13      0.00
  -10   -5    6     -4.57      0.00
   -9   -5    6     -1.83      0.00
   -8   -5    6     -2.21      0.00
   -7   -5    6     -0.99      0.00
   -6   -5    6     -1.76      0.00
   -5   -5    6     -0.83      0.00
   -4   -5    6     -3.57      0.00
   -3   -5    6      3.45      0.00
   -2   -5    6      2.79      0.00
   -1   -5    6      3.50      0.00
    0   -5    6     19.92      0.00
    1   -5    6    -14.74      0.00
    2   -5    6     15.95      0.00
    3   -5    6     -6.08      0.00
    4   -5    6      3.01      0.00
    5   -5    6      5.21      0.00
    6   -5    6      2.84      0.00
    7   -5    6      5.57      0.00
    8   -5    6      2.49      0.00
    9   -5    6      1.07      0.00
   10   -5    6     -1.27      0.00
   11   -5    6     -0.73      0.00
   12   -5    6     -1.18      0.00
   13   -5    6     -2.16      0.00
   14   -5    6     -0.65      0.00
   15   -5    6     -4.68      0.00
  -14   -4    6     11.53      0.00
  -13   -4    6      9.57      0.00
  -12   -4    6      6.24      0.00
  -11   -4    6      3.44      0.00
  -10   -4    6     -1.63      0.00
   -9   -4    6     -0.18      0.00
   -8   -4    6      0.07      0.00
   -7   -4    6      5.56      0.00
   -6   -4    6      1.70      0.00
   -5   -4    6     -4.53      0.00
   -4   -4    6    -12.62      0.00
   -3   -4    6    -16.30      0.00
   -2   -4    6    -24.55      0.00
   -1   -4    6    -26.47      0.00
    0   -4    6      0.12      0.00
    1   -4    6    -28.30      0.00
    2   -4    6     15.47      0.00
    3   -4    6     -2.22      0.00
    4   -4    6      8.69      0.00
    5   -4    6     11.20      0.00
    6   -4    6      7.75      0.00
    7   -4    6     11.72      0.00
    8   -4    6      6.24      0.00
    9   -4    6      2.53      0.00
   10   -4    6     -1.67      0.00
   11   -4    6     -1.91      0.00
   12   -4    6     -2.80      0.00
   13   -4    6      0.37      0.00
   14   -4    6      2.59      0.00
   15   -4    6     -0.54      0.00
  -15   -3    6     -0.89      0.00
  -14   -3    6      4.56      0.00
  -13   -3    6      2.30      0.00
  -12   -3    6      1.24      0.00
  -11   -3    6      1.32      0.00
  -10   -3    6      0.64      0.00
   -9   -3    6      5.51      0.00
   -8   -3    6      6.41      0.00
   -7   -3    6     13.22      0.00
   -6   -3    6      9.35      0.00
   -5   -3    6      1.47      0.00
   -4   -3    6     -3.71      0.00
   -3   -3    6     -1.88      0.00
   -2   -3    6     -7.61      0.00
   -1   -3    6    -17.07      0.00
    0   -3    6     -2.42      0.00
    1   -3    6    -33.27      0.00
    2   -3    6     15.73      0.00
    3   -3    6     -0.58      0.00
    4   -3    6     -0.69      0.00
    5   -3    6      0.99      0.00
    6   -3    6     -1.30      0.00
    7   -3    6      2.31      0.00
    8   -3    6     -0.80      0.00
    9   -3    6     -2.51      0.00
   10   -3    6     -3.80      0.00
   11   -3    6     -3.70      0.00
   12   -3    6     -1.73      0.00
   13   -3    6      1.93      0.00
   14   -3    6      0.82      0.00
   15   -3    6     -0.73      0.00
  -15   -2    6     -3.49      0.00
  -14   -2    6      0.22      0.00
  -13   -2    6     -4.22      0.00
  -12   -2    6     -2.15      0.00
  -11   -2    6      0.28      0.00
  -10   -2    6     -0.42      0.00
   -9   -2    6      0.77      0.00
   -8   -2    6     -2.14      0.00
   -7   -2    6      4.10      0.00
   -6   -2    6      2.69      0.00
   -5   -2    6     -0.61      0.00
   -4   -2    6      5.89      0.00
   -3   -2    6     18.86      0.00
   -2   -2    6     24.67      0.00
   -1   -2    6     21.17      0.00
    0   -2    6     27.04      0.00
    1   -2    6    -19.89      0.00
    2   -2    6     10.40      0.00
    3   -2    6      2.95      0.00
    4   -2    6      1.50      0.00
    5   -2    6     -0.27      0.00
    6   -2    6     -6.53      0.00
    7   -2    6     -1.26      0.00
    8   -2    6      3.26      0.00
    9   -2    6      3.52      0.00
   10   -2    6      4.33      0.00
   11   -2    6     -0.40      0.00
   12   -2    6      0.21      0.00
   13   -2    6      2.24      0.00
   14   -2    6     -0.18      0.00
   15   -2    6      0.35      0.00
  -15   -1    6     -5.96      0.00
  -14   -1    6     -0.29      0.00
  -13   -1    6     -4.97      0.00
  -12   -1    6     -3.04      0.00
  -11   -1    6     -1.15      0.00
  -10   -1    6     -2.51      0.00
   -9   -1    6     -1.54      0.00
   -8   -1    6     -5.67      0.00
   -7   -1    6     -2.24      0.00
   -6   -1    6     -0.90      0.00
   -5   -1    6     -8.40      0.00
   -4   -1    6    -13.91      0.00
   -3   -1    6    -14.04      0.00
   -2   -1    6      2.74      0.00
   -1   -1    6     26.87      0.00
    0   -1    6     47.10      0.00
    1   -1    6     10.78      0.00
    2   -1    6     29.47      0.00
    3   -1    6     23.46      0.00
    4   -1    6     11.04      0.00
    5   -1    6      6.07      0.00
    6   -1    6     -3.71      0.00
    7   -1    6     -2.67      0.00
    8   -1    6      0.95      0.00
    9   -1    6      2.82      0.00
   10   -1    6      6.73      0.00
   11   -1    6      2.80      0.00
   12   -1    6      2.02      0.00
   13   -1    6      2.88      0.00
   14   -1    6      2.13      0.00
   15   -1    6      0.65      0.00
  -15    0    6     -7.34      0.00
  -14    0    6     -0.42      0.00
  -13    0    6     -0.81      0.00
  -12    0    6     -0.94      0.00
  -11    0    6     -1.42      0.00
  -10    0    6     -2.61      0.00
   -9    0    6      0.58      0.00
   -8    0    6     -0.76      0.00
   -7    0    6      0.81      0.00
   -6    0    6      2.81      0.00
   -5    0    6     -9.18      0.00
   -4    0    6    -27.82      0.00
   -3    0    6    -48.46      0.00
   -2    0    6    -43.43      0.00
   -1    0    6      3.00      0.00
    0    0    6     52.35      0.00
    1    0    6     38.36      0.00
    2    0    6     30.71      0.00
    3    0    6     14.41      0.00
    4    0    6     -3.69      0.00
    5    0    6     -3.22      0.00
    6    0    6     -9.34      0.00
    7    0    6     -6.72      0.00
    8    0    6     -4.29      0.00
    9    0    6     -1.40      0.00
   10    0    6     -1.49      0.00
   11    0    6     -2.56      0.00
   12    0    6     -1.53      0.00
   13    0    6      2.04      0.00
   14    0    6      8.47      0.00
  -15    1    6     -3.08      0.00
  -14    1    6     -0.61      0.00
  -13    1    6     -0.28      0.00
  -12    1    6      2.69      0.00
  -11    1    6      3.73      0.00
  -10    1    6      0.38      0.00
   -9    1    6      4.45      0.00
   -8    1    6      4.67      0.00
   -7    1    6      2.51      0.00
   -6    1    6      0.98      0.00
   -5    1    6     -6.27      0.00
   -4    1    6    -19.47      0.00
   -3    1    6    -43.48      0.00
   -2    1    6    -53.28      0.00
   -1    1    6    -24.32      0.00
    0    1    6      1.79      0.00
    1    1    6    -12.74      0.00
    2    1    6    -36.56      0.00
    3    1    6    -40.36      0.00
    4    1    6    -40.21      0.00
    5    1    6    -20.91      0.00
    6    1    6     -8.96      0.00
    7    1    6      0.75      0.00
    8    1    6      0.20      0.00
    9    1    6      0.96      0.00
   10    1    6     -2.59      0.00
   11    1    6     -4.40      0.00
   12    1    6     -4.53      0.00
   13    1    6     -1.04      0.00
   14    1    6      8.46      0.00
  -15    2    6      6.45      0.00
  -14    2    6      8.32      0.00
  -13    2    6      6.06      0.00
  -12    2    6      2.84      0.00
  -11    2    6     -0.60      0.00
  -10    2    6     -5.49      0.00
   -9    2    6      2.91      0.00
   -8    2    6      2.95      0.00
   -7    2    6      3.19      0.00
   -6    2    6      5.27      0.00
   -5    2    6      1.99      0.00
   -4    2    6      7.22      0.00
   -3    2    6      2.05      0.00
   -2    2    6     -5.63      0.00
   -1    2    6     -5.26      0.00
    0    2    6    -13.36      0.00
    1    2    6    -20.34      0.00
    2    2    6    -34.35      0.00
    3    2    6    -24.39      0.00
    4    2    6    -15.04      0.00
    5    2    6      2.73      0.00
    6    2    6     10.01      0.00
    7    2    6      6.60      0.00
    8    2    6      3.85      0.00
    9    2    6      0.91      0.00
   10    2    6     -4.20      0.00
   11    2    6     -4.28      0.00
   12    2    6     -2.35      0.00
   13    2    6     -3.08      0.00
   14    2    6      1.59      0.00
  -15    3    6     -0.24      0.00
  -14    3    6     -4.48      0.00
  -13    3    6     -4.87      0.00
  -12    3    6     -4.59      0.00
  -11    3    6     -1.20      0.00
  -10    3    6     -5.66      0.00
   -9    3    6      0.49      0.00
   -8    3    6     -1.57      0.00
   -7    3    6     -1.35      0.00
   -6    3    6      3.71      0.00
   -5    3    6     -2.37      0.00
   -4    3    6      7.88      0.00
   -3    3    6      9.09      0.00
   -2    3    6     10.05      0.00
   -1    3    6     10.41      0.00
    0    3    6      7.60      0.00
    1    3    6     14.07      0.00
    2    3    6      9.16      0.00
    3    3    6     17.34      0.00
    4    3    6     16.28      0.00
    5    3    6     13.98      0.00
    6    3    6     12.30      0.00
    7    3    6      0.47      0.00
    8    3    6      0.70      0.00
    9    3    6      0.42      0.00
   10    3    6     -2.29      0.00
   11    3    6     -4.80      0.00
   12    3    6     -1.06      0.00
   13    3    6      1.33      0.00
   14    3    6      6.27      0.00
  -15    4    6     -1.85      0.00
  -14    4    6     -5.69      0.00
  -13    4    6     -0.94      0.00
  -12    4    6     -2.14      0.00
  -11    4    6     -0.68      0.00
  -10    4    6     -2.95      0.00
   -9    4    6      1.84      0.00
   -8    4    6      1.01      0.00
   -7    4    6      0.49      0.00
   -6    4    6      3.41      0.00
   -5    4    6     -5.10      0.00
   -4    4    6     -2.05      0.00
   -3    4    6     -8.57      0.00
   -2    4    6     -5.73      0.00
   -1    4    6     -5.30      0.00
    0    4    6     -1.17      0.00
    1    4    6     11.53      0.00
    2    4    6     11.04      0.00
    3    4    6     11.45      0.00
    4    4    6      8.21      0.00
    5    4    6      5.25      0.00
    6    4    6      5.50      0.00
    7    4    6     -1.66      0.00
    8    4    6      0.27      0.00
    9    4    6      0.59      0.00
   10    4    6      2.34      0.00
   11    4    6      2.77      0.00
   12    4    6      3.95      0.00
   13    4    6     -0.10      0.00
  -15    5    6      2.87      0.00
  -14    5    6     -2.24      0.00
  -13    5    6      0.20      0.00
  -12    5    6     -0.67      0.00
  -11    5    6     -0.65      0.00
  -10    5    6     -0.26      0.00
   -9    5    6      5.03      0.00
   -8    5    6      3.34      0.00
   -7    5    6      4.98      0.00
   -6    5    6      7.82      0.00
   -5    5    6      4.54      0.00
   -4    5    6      7.72      0.00
   -3    5    6     -3.79      0.00
   -2    5    6     -9.38      0.00
   -1    5    6    -13.47      0.00
    0    5    6    -11.82      0.00
    1    5    6     -4.66      0.00
    2    5    6     -1.66      0.00
    3    5    6     -0.74      0.00
    4    5    6     -2.60      0.00
    5    5    6     -4.83      0.00
    6    5    6     -5.56      0.00
    7    5    6     -4.52      0.00
    8    5    6      1.38      0.00
    9    5    6      0.44      0.00
   10    5    6     -1.41      0.00
   11    5    6     -1.02      0.00
   12    5    6     -0.49      0.00
   13    5    6     -4.34      0.00
  -15    6    6     -0.78      0.00
  -14    6    6     -1.34      0.00
  -13    6    6      1.19      0.00
  -12    6    6      3.52      0.00
  -11    6    6      4.86      0.00
  -10    6    6      2.30      0.00
   -9    6    6      6.44      0.00
   -8    6    6      3.20      0.00
   -7    6    6      2.30      0.00
   -6    6    6      0.85      0.00
   -5    6    6     -2.14      0.00
   -4    6    6      1.13      0.00
   -3    6    6      0.39      0.00
   -2    6    6      1.55      0.00
   -1    6    6     -1.06      0.00
    0    6    6      0.04      0.00
    1    6    6      3.35      0.00
    2    6    6      4.70      0.00
    3    6    6      0.17      0.00
    4    6    6     -4.99      0.00
    5    6    6     -7.46      0.00
    6    6    6     -7.34      0.00
    7    6    6     -9.43      0.00
    8    6    6     -8.45      0.00
    9    6    6     -8.72      0.00
   10    6    6     -6.89      0.00
   11    6    6     -3.38      0.00
   12    6    6      0.55      0.00
  -15    7    6     -1.15      0.00
  -14    7    6     -1.15      0.00
  -13    7    6     -0.57      0.00
  -12    7    6      1.11      0.00
  -11    7    6      3.57      0.00
  -10    7    6      2.78      0.00
   -9    7    6      2.88      0.00
   -8    7    6     -0.93      0.00
   -7    7    6     -1.05      0.00
   -6    7    6     -3.44      0.00
   -5    7    6     -3.18      0.00
   -4    7    6      0.10      0.00
   -3    7    6      0.16      0.00
   -2    7    6      4.64      0.00
   -1    7    6      3.00      0.00
    0    7    6      4.58      0.00
    1    7    6      4.97      0.00
    2    7    6      6.38      0.00
    3    7    6      3.16      0.00
    4    7    6      0.81      0.00
    5    7    6     -3.78      0.00
    6    7    6     -1.22      0.00
    7    7    6     -0.93      0.00
    8    7    6      3.42      0.00
    9    7    6      5.06      0.00
   10    7    6      7.07      0.00
   11    7    6      0.94      0.00
   12    7    6      0.86      0.00
  -14    8    6     -2.17      0.00
  -13    8    6     -4.09      0.00
  -12    8    6      0.00      0.00
  -11    8    6     -1.29      0.00
  -10    8    6     -0.46      0.00
   -9    8    6     -1.30      0.00
   -8    8    6     -3.44      0.00
   -7    8    6     -1.76      0.00
   -6    8    6     -4.68      0.00
   -5    8    6     -5.82      0.00
   -4    8    6     -1.62      0.00
   -3    8    6     -3.25      0.00
   -2    8    6     -0.37      0.00
   -1    8    6     -2.96      0.00
    0    8    6     -1.76      0.00
    1    8    6     -2.11      0.00
    2    8    6      0.69      0.00
    3    8    6     -1.94      0.00
    4    8    6     -1.61      0.00
    5    8    6     -3.04      0.00
    6    8    6      1.82      0.00
    7    8    6      2.18      0.00
    8    8    6      4.66      0.00
    9    8    6      2.54      0.00
   10    8    6      6.77      0.00
   11    8    6      0.57      0.00
  -14    9    6      3.44      0.00
  -13    9    6     -1.00      0.00
  -12    9    6      2.28      0.00
  -11    9    6     -1.25      0.00
  -10    9    6     -1.48      0.00
   -9    9    6     -4.08      0.00
   -8    9    6     -4.30      0.00
   -7    9    6     -2.39      0.00
   -6    9    6     -2.57      0.00
   -5    9    6     -3.10      0.00
   -4    9    6      1.02      0.00
   -3    9    6      2.78      0.00
   -2    9    6      4.63      0.00
   -1    9    6      3.82      0.00
    0    9    6      1.62      0.00
    1    9    6     -2.09      0.00
    2    9    6      1.59      0.00
    3    9    6      1.24      0.00
    4    9    6      0.66      0.00
    5    9    6     -1.42      0.00
    6    9    6     -1.87      0.00
    7    9    6     -3.36      0.00
    8    9    6     -0.49      0.00
    9    9    6     -3.86      0.00
   10    9    6     -1.77      0.00
   11    9    6     -2.61      0.00
  -14   10    6      4.04      0.00
  -13   10    6      4.32      0.00
  -12   10    6      6.32      0.00
  -11   10    6      3.54      0.00
  -10   10    6      4.18      0.00
   -9   10    6      0.85      0.00
   -8   10    6     -1.11      0.00
   -7   10    6     -2.37      0.00
   -6   10    6     -3.13      0.00
   -5   10    6      0.00      0.00
   -4   10    6      0.72      0.00
   -3   10    6      3.22      0.00
   -2   10    6      0.76      0.00
   -1   10    6      1.29      0.00
    0   10    6      0.70      0.00
    1   10    6     -1.17      0.00
    2   10    6     -1.24      0.00
    3   10    6     -4.46      0.00
    4   10    6     -5.24      0.00
    5   10    6     -2.20      0.00
    6   10    6      0.23      0.00
    7   10    6      0.00      0.00
    8   10    6      4.64      0.00
    9   10    6      3.52      0.00
   10   10    6     -0.56      0.00
  -13   11    6      1.48      0.00
  -12   11    6     -0.11      0.00
  -11   11    6     -2.77      0.00
  -10   11    6      0.40      0.00
   -9   11    6      4.45      0.00
   -8   11    6      3.84      0.00
   -7   11    6      3.46      0.00
   -6   11    6     -2.64      0.00
   -5   11    6     -0.95      0.00
   -4   11    6     -3.94      0.00
   -3   11    6     -2.75      0.00
   -2   11    6     -4.91      0.00
   -1   11    6     -4.45      0.00
    0   11    6     -4.45      0.00
    1   11    6     -0.44      0.00
    2   11    6      1.44      0.00
    3   11    6      0.16      0.00
    4   11    6      0.33      0.00
    5   11    6      0.35      0.00
    6   11    6      2.62      0.00
    7   11    6      2.93      0.00
    8   11    6      7.83      0.00
    9   11    6      5.93      0.00
  -12   12    6     -0.82      0.00
  -11   12    6     -1.04      0.00
  -10   12    6     -0.70      0.00
   -9   12    6      5.46      0.00
   -8   12    6      5.06      0.00
   -7   12    6      6.84      0.00
   -6   12    6     -1.68      0.00
   -5   12    6     -0.90      0.00
   -4   12    6      0.15      0.00
   -3   12    6      1.09      0.00
   -2   12    6      1.13      0.00
   -1   12    6      2.22      0.00
    0   12    6      0.11      0.00
    1   12    6      0.71      0.00
    2   12    6     -0.56      0.00
    3   12    6     -1.50      0.00
    4   12    6      0.11      0.00
    5   12    6     -1.21      0.00
    6   12    6      3.25      0.00
    7   12    6      2.20      0.00
    8   12    6      5.21      0.00
  -11   13    6      5.85      0.00
  -10   13    6      3.28      0.00
   -9   13    6      4.03      0.00
   -8   13    6      1.30      0.00
   -7   13    6      3.78      0.00
   -6   13    6     -0.54      0.00
   -5   13    6     -0.35      0.00
   -4   13    6     -2.32      0.00
   -3   13    6     -4.27      0.00
   -2   13    6     -2.15      0.00
   -1   13    6     -0.39      0.00
    0   13    6     -1.22      0.00
    1   13    6     -0.58      0.00
    2   13    6     -1.93      0.00
    3   13    6     -1.74      0.00
    4   13    6      2.18      0.00
    5   13    6     -1.24      0.00
    6   13    6      0.19      0.00
    7   13    6     -1.12      0.00
  -10   14    6      2.48      0.00
   -9   14    6      2.35      0.00
   -8   14    6      0.75      0.00
   -7   14    6      3.91      0.00
   -6   14    6      1.91      0.00
   -5   14    6      2.27      0.00
   -4   14    6     -0.87      0.00
   -3   14    6     -3.06      0.00
   -2   14    6     -1.86      0.00
   -1   14    6      0.22      0.00
    0   14    6      0.10      0.00
    1   14    6      1.51      0.00
    2   14    6      1.43      0.00
    3   14    6     -0.35      0.00
    4   14    6      5.45      0.00
    5   14    6      6.49      0.00
   -9   15    6     -3.24      0.00
   -8   15    6     -3.10      0.00
   -7   15    6      4.71      0.00
   -6   15    6      8.62      0.00
   -5   15    6      5.79      0.00
   -4   15    6     -0.19      0.00
   -3   15    6      0.10      0.00
   -2   15    6     -2.53      0.00
   -1   15    6      0.73      0.00
    0   15    6      3.99      0.00
    1   15    6      3.46      0.00
    2   15    6      2.07      0.00
    3   15    6     -3.98      0.00
    4   15    6     -5.23      0.00
   -6   16    6     -2.72      0.00
   -5   16    6     -3.83      0.00
   -4   16    6     -6.03      0.00
   -3   16    6      1.16      0.00
   -2   16    6     -1.24      0.00
   -1   16    6     -3.04      0.00
    0   16    6     -0.28      0.00
    1   16    6     -1.04      0.00
   -2  -17    7     -0.22      0.00
   -1  -17    7      2.74      0.00
    0  -17    7      0.85      0.00
    1  -17    7     -2.05      0.00
    2  -17    7     -1.28      0.00
    3  -17    7     -0.67      0.00
    4  -17    7     -7.80      0.00
    5  -17    7     -8.00      0.00
   -4  -16    7      4.91      0.00
   -3  -16    7      3.61      0.00
   -2  -16    7     -0.11      0.00
   -1  -16    7      1.65      0.00
    0  -16    7      1.01      0.00
    1  -16    7     -1.84      0.00
    2  -16    7     -2.90      0.00
    3  -16    7      1.02      0.00
    4  -16    7     -2.04      0.00
    5  -16    7     -1.51      0.00
    6  -16    7     -2.16      0.00
    7  -16    7      1.58      0.00
    8  -16    7      0.64      0.00
   -6  -15    7     -3.62      0.00
   -5  -15    7     -8.84      0.00
   -4  -15    7     -6.91      0.00
   -3  -15    7     -3.41      0.00
   -2  -15    7     -4.53      0.00
   -1  -15    7     -5.84      0.00
    0  -15    7     -5.05      0.00
    1  -15    7     -2.08      0.00
    2  -15    7     -2.65      0.00
    3  -15    7     -1.03      0.00
    4  -15    7     -2.89      0.00
    5  -15    7     -4.01      0.00
    6  -15    7     -4.15      0.00
    7  -15    7      0.09      0.00
    8  -15    7      1.00      0.00
    9  -15    7      2.80      0.00
   -7  -14    7     -6.07      0.00
   -6  -14    7     -4.56      0.00
   -5  -14    7     -9.00      0.00
   -4  -14    7     -6.71      0.00
   -3  -14    7     -2.08      0.00
   -2  -14    7     -0.68      0.00
   -1  -14    7     -1.10      0.00
    0  -14    7     -2.50      0.00
    1  -14    7     -0.30      0.00
    2  -14    7     -0.71      0.00
    3  -14    7      0.66      0.00
    4  -14    7      1.96      0.00
    5  -14    7     -0.19      0.00
    6  -14    7     -1.23      0.00
    7  -14    7      2.68      0.00
    8  -14    7      0.14      0.00
    9  -14    7     -1.10      0.00
   10  -14    7     -3.74      0.00
   -9  -13    7     -3.11      0.00
   -8  -13    7      1.06      0.00
   -7  -13    7      1.02      0.00
   -6  -13    7      4.24      0.00
   -5  -13    7      1.05      0.00
   -4  -13    7      3.06      0.00
   -3  -13    7      4.96      0.00
   -2  -13    7      1.40      0.00
   -1  -13    7      1.76      0.00
    0  -13    7      0.61      0.00
    1  -13    7      1.23      0.00
    2  -13    7     -1.35      0.00
    3  -13    7     -1.60      0.00
    4  -13    7      2.29      0.00
    5  -13    7      3.11      0.00
    6  -13    7      0.50      0.00
    7  -13    7      4.32      0.00
    8  -13    7      0.08      0.00
    9  -13    7     -2.13      0.00
   10  -13    7     -4.38      0.00
   11  -13    7     -1.89      0.00
  -10  -12    7     -1.09      0.00
   -9  -12    7     -3.99      0.00
   -8  -12    7     -3.22      0.00
   -7  -12    7     -3.47      0.00
   -6  -12    7      0.06      0.00
   -5  -12    7      0.67      0.00
   -4  -12    7      0.10      0.00
   -3  -12    7     -1.02      0.00
   -2  -12    7     -3.84      0.00
   -1  -12    7      1.19      0.00
    0  -12    7      1.58      0.00
    1  -12    7      1.62      0.00
    2  -12    7     -1.19      0.00
    3  -12    7     -0.51      0.00
    4  -12    7      1.06      0.00
    5  -12    7      3.09      0.00
    6  -12    7     -1.21      0.00
    7  -12    7      1.70      0.00
    8  -12    7      1.80      0.00
    9  -12    7      0.99      0.00
   10  -12    7     -2.69      0.00
   11  -12    7     -3.00      0.00
   12  -12    7      0.61      0.00
  -11  -11    7     -0.94      0.00
  -10  -11    7      0.31      0.00
   -9  -11    7     -0.29      0.00
   -8  -11    7      1.82      0.00
   -7  -11    7      2.20      0.00
   -6  -11    7     -0.02      0.00
   -5  -11    7     -1.72      0.00
   -4  -11    7     -3.76      0.00
   -3  -11    7     -4.11      0.00
   -2  -11    7     -5.75      0.00
   -1  -11    7     -4.96      0.00
    0  -11    7     -6.84      0.00
    1  -11    7     -3.13      0.00
    2  -11    7     -3.71      0.00
    3  -11    7     -1.47      0.00
    4  -11    7     -0.73      0.00
    5  -11    7      3.25      0.00
    6  -11    7      0.45      0.00
    7  -11    7     -0.70      0.00
    8  -11    7     -0.29      0.00
    9  -11    7      0.40      0.00
   10  -11    7     -0.18      0.00
   11  -11    7      1.98      0.00
   12  -11    7      3.19      0.00
   13  -11    7      2.87      0.00
  -11  -10    7     -0.90      0.00
  -10  -10    7      4.00      0.00
   -9  -10    7      4.62      0.00
   -8  -10    7      6.60      0.00
   -7  -10    7      5.69      0.00
   -6  -10    7     -1.00      0.00
   -5  -10    7     -2.17      0.00
   -4  -10    7     -0.40      0.00
   -3  -10    7      0.63      0.00
   -2  -10    7      0.11      0.00
   -1  -10    7      3.85      0.00
    0  -10    7      3.67      0.00
    1  -10    7      2.89      0.00
    2  -10    7     -3.49      0.00
    3  -10    7     -5.76      0.00
    4  -10    7     -4.71      0.00
    5  -10    7     -0.05      0.00
    6  -10    7     -0.74      0.00
    7  -10    7     -1.32      0.00
    8  -10    7     -1.66      0.00
    9  -10    7     -1.59      0.00
   10  -10    7     -2.77      0.00
   11  -10    7     -1.53      0.00
   12  -10    7     -2.63      0.00
   13  -10    7     -0.92      0.00
  -12   -9    7     -7.14      0.00
  -11   -9    7     -5.60      0.00
  -10   -9    7     -3.03      0.00
   -9   -9    7      0.24      0.00
   -8   -9    7      2.08      0.00
   -7   -9    7      2.43      0.00
   -6   -9    7      1.21      0.00
   -5   -9    7      2.26      0.00
   -4   -9    7      2.00      0.00
   -3   -9    7      5.49      0.00
   -2   -9    7      4.51      0.00
   -1   -9    7      5.98      0.00
    0   -9    7      4.10      0.00
    1   -9    7      2.25      0.00
    2   -9    7      2.00      0.00
    3   -9    7     -2.70      0.00
    4   -9    7     -1.88      0.00
    5   -9    7      0.98      0.00
    6   -9    7     -1.92      0.00
    7   -9    7     -2.24      0.00
    8   -9    7     -3.22      0.00
    9   -9    7     -3.13      0.00
   10   -9    7     -4.01      0.00
   11   -9    7     -3.56      0.00
   12   -9    7     -3.37      0.00
   13   -9    7     -1.93      0.00
   14   -9    7      3.65      0.00
  -13   -8    7      0.26      0.00
  -12   -8    7     -1.28      0.00
  -11   -8    7      2.42      0.00
  -10   -8    7     -2.40      0.00
   -9   -8    7     -3.20      0.00
   -8   -8    7     -2.82      0.00
   -7   -8    7     -1.66      0.00
   -6   -8    7     -1.26      0.00
   -5   -8    7      0.08      0.00
   -4   -8    7     -1.56      0.00
   -3   -8    7      3.62      0.00
   -2   -8    7     -1.00      0.00
   -1   -8    7     -0.30      0.00
    0   -8    7      0.26      0.00
    1   -8    7     -2.37      0.00
    2   -8    7      8.21      0.00
    3   -8    7      0.15      0.00
    4   -8    7      1.80      0.00
    5   -8    7      2.77      0.00
    6   -8    7      1.68      0.00
    7   -8    7      4.16      0.00
    8   -8    7      2.75      0.00
    9   -8    7      3.06      0.00
   10   -8    7      3.47      0.00
   11   -8    7      0.44      0.00
   12   -8    7     -1.89      0.00
   13   -8    7     -3.35      0.00
   14   -8    7     -0.49      0.00
  -13   -7    7     -5.72      0.00
  -12   -7    7     -5.30      0.00
  -11   -7    7      0.32      0.00
  -10   -7    7     -2.43      0.00
   -9   -7    7     -1.00      0.00
   -8   -7    7     -3.06      0.00
   -7   -7    7     -3.40      0.00
   -6   -7    7     -2.40      0.00
   -5   -7    7     -1.24      0.00
   -4   -7    7     -2.50      0.00
   -3   -7    7      7.02      0.00
   -2   -7    7      3.21      0.00
   -1   -7    7      2.32      0.00
    0   -7    7      4.80      0.00
    1   -7    7     -5.14      0.00
    2   -7    7     17.21      0.00
    3   -7    7      0.99      0.00
    4   -7    7      3.96      0.00
    5   -7    7      2.13      0.00
    6   -7    7     -1.64      0.00
    7   -7    7      0.41      0.00
    8   -7    7      1.34      0.00
    9   -7    7      4.48      0.00
   10   -7    7      5.14      0.00
   11   -7    7      1.86      0.00
   12   -7    7      1.36      0.00
   13   -7    7      2.37      0.00
   14   -7    7      5.77      0.00
  -14   -6    7      2.81      0.00
  -13   -6    7     -0.97      0.00
  -12   -6    7     -2.09      0.00
  -11   -6    7      0.35      0.00
  -10   -6    7     -2.07      0.00
   -9   -6    7     -1.20      0.00
   -8   -6    7     -5.95      0.00
   -7   -6    7     -5.81      0.00
   -6   -6    7     -3.84      0.00
   -5   -6    7     -3.33      0.00
   -4   -6    7     -6.98      0.00
   -3   -6    7     -0.20      0.00
   -2   -6    7     -3.02      0.00
   -1   -6    7     -2.61      0.00
    0   -6    7      9.33      0.00
    1   -6    7    -15.98      0.00
    2   -6    7     10.50      0.00
    3   -6    7    -10.94      0.00
    4   -6    7     -2.49      0.00
    5   -6    7     -0.95      0.00
    6   -6    7     -3.31      0.00
    7   -6    7      0.08      0.00
    8   -6    7     -1.49      0.00
    9   -6    7     -0.69      0.00
   10   -6    7     -0.06      0.00
   11   -6    7     -0.33      0.00
   12   -6    7     -2.42      0.00
   13   -6    7     -3.31      0.00
   14   -6    7      1.42      0.00
  -14   -5    7      4.26      0.00
  -13   -5    7      1.52      0.00
  -12   -5    7      3.05      0.00
  -11   -5    7      4.25      0.00
  -10   -5    7      1.29      0.00
   -9   -5    7      3.46      0.00
   -8   -5    7      1.28      0.00
   -7   -5    7      5.15      0.00
   -6   -5    7      6.59      0.00
   -5   -5    7      6.76      0.00
   -4   -5    7      1.31      0.00
   -3   -5    7      0.51      0.00
   -2   -5    7     -6.88      0.00
   -1   -5    7    -13.48      0.00
    0   -5    7      2.45      0.00
    1   -5    7    -32.36      0.00
    2   -5    7     -2.39      0.00
    3   -5    7    -21.15      0.00
    4   -5    7     -7.08      0.00
    5   -5    7     -0.90      0.00
    6   -5    7     -2.07      0.00
    7   -5    7      4.01      0.00
    8   -5    7      3.17      0.00
    9   -5    7      3.17      0.00
   10   -5    7      1.49      0.00
   11   -5    7      1.98      0.00
   12   -5    7      0.08      0.00
   13   -5    7      1.04      0.00
   14   -5    7      3.50      0.00
  -14   -4    7     -0.91      0.00
  -13   -4    7     -2.58      0.00
  -12   -4    7     -1.49      0.00
  -11   -4    7     -0.24      0.00
  -10   -4    7     -2.57      0.00
   -9   -4    7     -1.38      0.00
   -8   -4    7     -2.77      0.00
   -7   -4    7      6.55      0.00
   -6   -4    7      8.67      0.00
   -5   -4    7      6.55      0.00
   -4   -4    7      2.98      0.00
   -3   -4    7      3.60      0.00
   -2   -4    7     -2.47      0.00
   -1   -4    7     -9.49      0.00
    0   -4    7      9.95      0.00
    1   -4    7    -19.94      0.00
    2   -4    7     14.34      0.00
    3   -4    7     -5.73      0.00
    4   -4    7     -0.73      0.00
    5   -4    7      0.90      0.00
    6   -4    7     -4.60      0.00
    7   -4    7     -1.44      0.00
    8   -4    7     -3.15      0.00
    9   -4    7     -1.94      0.00
   10   -4    7     -0.46      0.00
   11   -4    7      1.44      0.00
   12   -4    7     -0.17      0.00
   13   -4    7      3.41      0.00
   14   -4    7      7.06      0.00
   15   -4    7      3.40      0.00
  -15   -3    7     -1.89      0.00
  -14   -3    7      2.24      0.00
  -13   -3    7     -1.24      0.00
  -12   -3    7     -2.61      0.00
  -11   -3    7     -3.74      0.00
  -10   -3    7     -4.54      0.00
   -9   -3    7     -0.62      0.00
   -8   -3    7     -3.22      0.00
   -7   -3    7      0.60      0.00
   -6   -3    7     -2.54      0.00
   -5   -3    7     -9.11      0.00
   -4   -3    7     -9.46      0.00
   -3   -3    7      1.07      0.00
   -2   -3    7      7.84      0.00
   -1   -3    7      7.47      0.00
    0   -3    7     19.63      0.00
    1   -3    7    -13.07      0.00
    2   -3    7     23.82      0.00
    3   -3    7     11.24      0.00
    4   -3    7      6.63      0.00
    5   -3    7      4.13      0.00
    6   -3    7     -4.26      0.00
    7   -3    7     -4.63      0.00
    8   -3    7     -5.16      0.00
    9   -3    7     -4.01      0.00
   10   -3    7     -3.14      0.00
   11   -3    7     -6.51      0.00
   12   -3    7     -6.23      0.00
   13   -3    7     -2.07      0.00
   14   -3    7      0.61      0.00
   15   -3    7     -0.27      0.00
  -15   -2    7     -4.43      0.00
  -14   -2    7      1.67      0.00
  -13   -2    7     -0.37      0.00
  -12   -2    7      1.01      0.00
  -11   -2    7      1.35      0.00
  -10   -2    7     -0.06      0.00
   -9   -2    7      1.39      0.00
   -8   -2    7     -2.44      0.00
   -7   -2    7     -0.33      0.00
   -6   -2    7     -2.64      0.00
   -5   -2    7    -11.34      0.00
   -4   -2    7    -11.87      0.00
   -3   -2    7     -7.24      0.00
   -2   -2    7     -3.59      0.00
   -1   -2    7      3.81      0.00
    0   -2    7     24.67      0.00
    1   -2    7     -5.54      0.00
    2   -2    7     15.29      0.00
    3   -2    7     10.17      0.00
    4   -2    7      8.69      0.00
    5   -2    7     10.70      0.00
    6   -2    7      1.23      0.00
    7   -2    7     -1.25      0.00
    8   -2    7     -1.54      0.00
    9   -2    7     -2.82      0.00
   10   -2    7     -0.37      0.00
   11   -2    7     -4.32      0.00
   12   -2    7     -3.88      0.00
   13   -2    7     -2.40      0.00
   14   -2    7     -1.66      0.00
   15   -2    7     -3.06      0.00
  -15   -1    7     -2.15      0.00
  -14   -1    7      2.26      0.00
  -13   -1    7     -0.96      0.00
  -12   -1    7     -0.22      0.00
  -11   -1    7      0.30      0.00
  -10   -1    7     -0.70      0.00
   -9   -1    7      2.09      0.00
   -8   -1    7     -0.36      0.00
   -7   -1    7      0.88      0.00
   -6   -1    7      4.15      0.00
   -5   -1    7     -4.85      0.00
   -4   -1    7    -15.99      0.00
   -3   -1    7    -31.69      0.00
   -2   -1    7    -36.31      0.00
   -1   -1    7    -21.60      0.00
    0   -1    7      5.71      0.00
    1   -1    7     -6.20      0.00
    2   -1    7     11.76      0.00
    3   -1    7     17.22      0.00
    4   -1    7     12.41      0.00
    5   -1    7     14.26      0.00
    6   -1    7      5.81      0.00
    7   -1    7      3.37      0.00
    8   -1    7      2.15      0.00
    9   -1    7      3.10      0.00
   10   -1    7      5.47      0.00
   11   -1    7      2.69      0.00
   12   -1    7      0.70      0.00
   13   -1    7      1.12      0.00
   14   -1    7      4.81      0.00
  -15    0    7     -0.54      0.00
  -14    0    7      2.43      0.00
  -13    0    7      1.50      0.00
  -12    0    7      1.02      0.00
  -11    0    7     -0.18      0.00
  -10    0    7     -1.80      0.00
   -9    0    7      0.98      0.00
   -8    0    7     -1.51      0.00
   -7    0    7      2.50      0.00
   -6    0    7     15.23      0.00
   -5    0    7     16.38      0.00
   -4    0    7      7.80      0.00
   -3    0    7    -19.93      0.00
   -2    0    7    -41.15      0.00
   -1    0    7    -27.59      0.00
    0    0    7      7.96      0.00
    1    0    7     16.91      0.00
    2    0    7     14.44      0.00
    3    0    7      5.05      0.00
    4    0    7    -10.67      0.00
    5    0    7     -8.35      0.00
    6    0    7     -9.69      0.00
    7    0    7     -3.83      0.00
    8    0    7     -2.18      0.00
    9    0    7      2.16      0.00
   10    0    7      1.99      0.00
   11    0    7     -0.75      0.00
   12    0    7     -6.99      0.00
   13    0    7     -8.15      0.00
   14    0    7      2.54      0.00
  -15    1    7     -1.35      0.00
  -14    1    7      0.13      0.00
  -13    1    7      0.80      0.00
  -12    1    7      1.92      0.00
  -11    1    7      1.22      0.00
  -10    1    7     -4.25      0.00
   -9    1    7     -0.81      0.00
   -8    1    7     -1.61      0.00
   -7    1    7      1.28      0.00
   -6    1    7      6.21      0.00
   -5    1    7      8.33      0.00
   -4    1    7     13.42      0.00
   -3    1    7     -1.83      0.00
   -2    1    7    -16.78      0.00
   -1    1    7    -10.99      0.00
    0    1    7      1.86      0.00
    1    1    7      1.08      0.00
    2    1    7    -15.95      0.00
    3    1    7    -22.91      0.00
    4    1    7    -34.07      0.00
    5    1    7    -27.11      0.00
    6    1    7    -17.53      0.00
    7    1    7     -5.65      0.00
    8    1    7     -2.51      0.00
    9    1    7     -1.17      0.00
   10    1    7     -1.42      0.00
   11    1    7     -2.05      0.00
   12    1    7     -6.30      0.00
   13    1    7     -8.74      0.00
   14    1    7     -1.01      0.00
  -15    2    7      0.87      0.00
  -14    2    7      0.91      0.00
  -13    2    7      1.48      0.00
  -12    2    7     -0.34      0.00
  -11    2    7      0.47      0.00
  -10    2    7     -4.31      0.00
   -9    2    7      1.53      0.00
   -8    2    7     -1.44      0.00
   -7    2    7     -0.49      0.00
   -6    2    7      3.01      0.00
   -5    2    7      2.14      0.00
   -4    2    7     13.00      0.00
   -3    2    7      8.69      0.00
   -2    2    7      6.05      0.00
   -1    2    7      2.56      0.00
    0    2    7     -0.90      0.00
    1    2    7     -2.54      0.00
    2    2    7    -13.14      0.00
    3    2    7     -8.07      0.00
    4    2    7     -6.63      0.00
    5    2    7      3.63      0.00
    6    2    7     11.24      0.00
    7    2    7      8.16      0.00
    8    2    7      8.67      0.00
    9    2    7      5.92      0.00
   10    2    7      2.06      0.00
   11    2    7     -1.28      0.00
   12    2    7     -0.01      0.00
   13    2    7      0.26      0.00
   14    2    7      4.47      0.00
  -15    3    7      1.50      0.00
  -14    3    7     -3.12      0.00
  -13    3    7     -2.26      0.00
  -12    3    7     -5.79      0.00
  -11    3    7     -1.76      0.00
  -10    3    7     -5.37      0.00
   -9    3    7     -1.09      0.00
   -8    3    7      0.45      0.00
   -7    3    7      4.65      0.00
   -6    3    7      9.26      0.00
   -5    3    7      3.11      0.00
   -4    3    7      9.15      0.00
   -3    3    7      3.91      0.00
   -2    3    7      7.45      0.00
   -1    3    7      2.58      0.00
    0    3    7     -0.57      0.00
    1    3    7      3.59      0.00
    2    3    7      2.79      0.00
    3    3    7     11.75      0.00
    4    3    7     14.28      0.00
    5    3    7     15.48      0.00
    6    3    7     16.91      0.00
    7    3    7      5.53      0.00
    8    3    7      3.00      0.00
    9    3    7      1.85      0.00
   10    3    7      2.61      0.00
   11    3    7     -0.42      0.00
   12    3    7      1.12      0.00
   13    3    7      0.90      0.00
   14    3    7      4.53      0.00
  -15    4    7      2.96      0.00
  -14    4    7     -3.08      0.00
  -13    4    7      0.04      0.00
  -12    4    7     -3.23      0.00
  -11    4    7     -0.87      0.00
  -10    4    7     -1.64      0.00
   -9    4    7      0.44      0.00
   -8    4    7      0.23      0.00
   -7    4    7      2.43      0.00
   -6    4    7      6.29      0.00
   -5    4    7      3.42      0.00
   -4    4    7      8.91      0.00
   -3    4    7      1.32      0.00
   -2    4    7      2.83      0.00
   -1    4    7     -2.57      0.00
    0    4    7     -5.99      0.00
    1    4    7     -0.35      0.00
    2    4    7      4.16      0.00
    3    4    7      7.93      0.00
    4    4    7      6.73      0.00
    5    4    7      2.06      0.00
    6    4    7     -3.58      0.00
    7    4    7    -11.13      0.00
    8    4    7     -8.07      0.00
    9    4    7     -4.42      0.00
   10    4    7     -0.78      0.00
   11    4    7      1.25      0.00
   12    4    7      4.26      0.00
   13    4    7      1.53      0.00
  -15    5    7      2.77      0.00
  -14    5    7     -0.94      0.00
  -13    5    7      1.57      0.00
  -12    5    7      1.42      0.00
  -11    5    7      0.73      0.00
  -10    5    7     -1.68      0.00
   -9    5    7      1.22      0.00
   -8    5    7     -0.37      0.00
   -7    5    7      1.67      0.00
   -6    5    7      3.02      0.00
   -5    5    7      0.86      0.00
   -4    5    7      5.53      0.00
   -3    5    7      0.94      0.00
   -2    5    7     -1.08      0.00
   -1    5    7     -5.43      0.00
    0    5    7     -4.70      0.00
    1    5    7     -0.54      0.00
    2    5    7      3.81      0.00
    3    5    7      4.90      0.00
    4    5    7      4.53      0.00
    5    5    7      2.20      0.00
    6    5    7     -2.94      0.00
    7    5    7     -5.97      0.00
    8    5    7     -2.25      0.00
    9    5    7     -3.24      0.00
   10    5    7     -6.32      0.00
   11    5    7     -5.01      0.00
   12    5    7     -1.33      0.00
   13    5    7     -0.79      0.00
  -15    6    7     -1.06      0.00
  -14    6    7     -2.20      0.00
  -13    6    7     -1.90      0.00
  -12    6    7      0.64      0.00
  -11    6    7      1.46      0.00
  -10    6    7     -0.56      0.00
   -9    6    7      2.64      0.00
   -8    6    7      0.39      0.00
   -7    6    7      0.43      0.00
   -6    6    7     -2.47      0.00
   -5    6    7     -4.42      0.00
   -4    6    7     -2.98      0.00
   -3    6    7     -3.08      0.00
   -2    6    7      0.00      0.00
   -1    6    7     -3.58      0.00
    0    6    7     -1.75      0.00
    1    6    7      1.38      0.00
    2    6    7      6.55      0.00
    3    6    7      4.28      0.00
    4    6    7      0.69      0.00
    5    6    7     -1.38      0.00
    6    6    7      0.98      0.00
    7    6    7      1.90      0.00
    8    6    7      4.41      0.00
    9    6    7      1.23      0.00
   10    6    7     -1.08      0.00
   11    6    7     -2.58      0.00
   12    6    7     -0.54      0.00
  -15    7    7     -1.37      0.00
  -14    7    7     -1.22      0.00
  -13    7    7     -2.85      0.00
  -12    7    7      0.19      0.00
  -11    7    7     -0.87      0.00
  -10    7    7      1.12      0.00
   -9    7    7      2.73      0.00
   -8    7    7      1.39      0.00
   -7    7    7      3.06      0.00
   -6    7    7     -0.70      0.00
   -5    7    7     -0.65      0.00
   -4    7    7      1.46      0.00
   -3    7    7     -0.42      0.00
   -2    7    7      3.59      0.00
   -1    7    7      2.05      0.00
    0    7    7      4.25      0.00
    1    7    7      1.28      0.00
    2    7    7      2.81      0.00
    3    7    7      0.23      0.00
    4    7    7     -0.46      0.00
    5    7    7     -2.22      0.00
    6    7    7     -0.27      0.00
    7    7    7     -1.39      0.00
    8    7    7      0.60      0.00
    9    7    7     -0.58      0.00
   10    7    7      3.72      0.00
   11    7    7     -1.74      0.00
   12    7    7     -0.93      0.00
  -14    8    7      3.41      0.00
  -13    8    7     -2.04      0.00
  -12    8    7      2.95      0.00
  -11    8    7      0.73      0.00
  -10    8    7      3.70      0.00
   -9    8    7      1.78      0.00
   -8    8    7      0.74      0.00
   -7    8    7      2.53      0.00
   -6    8    7     -0.34      0.00
   -5    8    7     -3.40      0.00
   -4    8    7     -0.86      0.00
   -3    8    7     -0.11      0.00
   -2    8    7      4.28      0.00
   -1    8    7      3.91      0.00
    0    8    7      3.70      0.00
    1    8    7     -1.98      0.00
    2    8    7     -0.71      0.00
    3    8    7     -2.74      0.00
    4    8    7     -2.20      0.00
    5    8    7     -0.72      0.00
    6    8    7     -0.03      0.00
    7    8    7     -3.59      0.00
    8    8    7     -3.55      0.00
    9    8    7     -5.87      0.00
   10    8    7      0.93      0.00
   11    8    7     -2.61      0.00
  -14    9    7      0.05      0.00
  -13    9    7     -5.89      0.00
  -12    9    7     -3.19      0.00
  -11    9    7     -2.53      0.00
  -10    9    7      2.03      0.00
   -9    9    7     -1.76      0.00
   -8    9    7     -2.93      0.00
   -7    9    7     -2.44      0.00
   -6    9    7     -1.79      0.00
   -5    9    7     -3.69      0.00
   -4    9    7     -2.71      0.00
   -3    9    7     -0.36      0.00
   -2    9    7      1.28      0.00
   -1    9    7      3.48      0.00
    0    9    7      2.37      0.00
    1    9    7     -3.06      0.00
    2    9    7     -1.96      0.00
    3    9    7     -2.27      0.00
    4    9    7     -1.54      0.00
    5    9    7      1.31      0.00
    6    9    7      2.26      0.00
    7    9    7      0.52      0.00
    8    9    7      2.02      0.00
    9    9    7      0.16      0.00
   10    9    7      0.79      0.00
  -13   10    7     -0.24      0.00
  -12   10    7     -0.95      0.00
  -11   10    7     -1.26      0.00
  -10   10    7      3.48      0.00
   -9   10    7      3.55      0.00
   -8   10    7      3.18      0.00
   -7   10    7      4.00      0.00
   -6   10    7      2.94      0.00
   -5   10    7      2.81      0.00
   -4   10    7      0.26      0.00
   -3   10    7      0.48      0.00
   -2   10    7     -3.14      0.00
   -1   10    7     -2.84      0.00
    0   10    7     -3.01      0.00
    1   10    7     -1.75      0.00
    2   10    7     -0.05      0.00
    3   10    7     -2.07      0.00
    4   10    7     -4.24      0.00
    5   10    7     -5.70      0.00
    6   10    7     -6.25      0.00
    7   10    7     -4.96      0.00
    8   10    7      0.73      0.00
    9   10    7      4.51      0.00
   10   10    7      3.58      0.00
  -13   11    7      3.05      0.00
  -12   11    7     -0.24      0.00
  -11   11    7     -4.63      0.00
  -10   11    7     -4.03      0.00
   -9   11    7     -0.19      0.00
   -8   11    7     -0.86      0.00
   -7   11    7      4.77      0.00
   -6   11    7      2.71      0.00
   -5   11    7      5.61      0.00
   -4   11    7      2.82      0.00
   -3   11    7      0.57      0.00
   -2   11    7     -1.59      0.00
   -1   11    7      0.10      0.00
    0   11    7     -0.70      0.00
    1   11    7      0.97      0.00
    2   11    7      1.03      0.00
    3   11    7     -0.22      0.00
    4   11    7      0.01      0.00
    5   11    7     -1.96      0.00
    6   11    7     -3.47      0.00
    7   11    7     -2.89      0.00
    8   11    7      0.04      0.00
    9   11    7     -0.86      0.00
  -12   12    7     -2.29      0.00
  -11   12    7     -2.51      0.00
  -10   12    7     -2.24      0.00
   -9   12    7      1.23      0.00
   -8   12    7     -2.28      0.00
   -7   12    7      2.10      0.00
   -6   12    7     -4.43      0.00
   -5   12    7     -2.29      0.00
   -4   12    7      0.09      0.00
   -3   12    7      0.40      0.00
   -2   12    7     -0.82      0.00
   -1   12    7     -0.35      0.00
    0   12    7     -0.43      0.00
    1   12    7      1.63      0.00
    2   12    7      2.16      0.00
    3   12    7      2.11      0.00
    4   12    7      1.38      0.00
    5   12    7     -1.95      0.00
    6   12    7     -1.46      0.00
    7   12    7     -0.19      0.00
    8   12    7      1.06      0.00
  -11   13    7     -0.20      0.00
  -10   13    7      0.39      0.00
   -9   13    7      1.03      0.00
   -8   13    7     -1.26      0.00
   -7   13    7      3.45      0.00
   -6   13    7      1.49      0.00
   -5   13    7      3.05      0.00
   -4   13    7      0.99      0.00
   -3   13    7     -1.16      0.00
   -2   13    7     -0.83      0.00
   -1   13    7      0.21      0.00
    0   13    7     -0.78      0.00
    1   13    7     -0.48      0.00
    2   13    7     -1.58      0.00
    3   13    7     -1.97      0.00
    4   13    7      2.08      0.00
    5   13    7      2.49      0.00
    6   13    7      1.97      0.00
  -10   14    7     -1.67      0.00
   -9   14    7     -3.55      0.00
   -8   14    7     -6.38      0.00
   -7   14    7     -3.59      0.00
   -6   14    7      1.94      0.00
   -5   14    7      5.93      0.00
   -4   14    7      3.66      0.00
   -3   14    7      1.03      0.00
   -2   14    7     -2.60      0.00
   -1   14    7     -1.51      0.00
    0   14    7     -1.01      0.00
    1   14    7      0.62      0.00
    2   14    7      0.32      0.00
    3   14    7     -6.91      0.00
    4   14    7     -7.98      0.00
    5   14    7     -4.23      0.00
   -8   15    7     -6.65      0.00
   -7   15    7     -8.08      0.00
   -6   15    7      0.34      0.00
   -5   15    7     -0.09      0.00
   -4   15    7     -5.37      0.00
   -3   15    7     -2.00      0.00
   -2   15    7     -3.19      0.00
   -1   15    7     -1.57      0.00
    0   15    7      0.41      0.00
    1   15    7     -1.34      0.00
    2   15    7      0.72      0.00
    3   15    7      0.48      0.00
   -6   16    7      0.21      0.00
   -5   16    7     -2.00      0.00
   -4   16    7     -6.63      0.00
   -3   16    7     -1.34      0.00
   -2   16    7      0.89      0.00
   -1   16    7     -1.84      0.00
    0   16    7     -0.65      0.00
   -2  -17    8      0.92      0.00
   -1  -17    8      3.90      0.00
    0  -17    8      1.46      0.00
    1  -17    8     -1.37      0.00
    2  -17    8     -1.31      0.00
    3  -17    8      3.54      0.00
    4  -17    8      0.88      0.00
    5  -17    8      0.35      0.00
   -4  -16    8      0.75      0.00
   -3  -16    8      1.62      0.00
   -2  -16    8      0.28      0.00
   -1  -16    8      0.47      0.00
    0  -16    8     -0.71      0.00
    1  -16    8     -1.32      0.00
    2  -16    8     -2.16      0.00
    3  -16    8      1.96      0.00
    4  -16    8      2.12      0.00
    5  -16    8      0.18      0.00
    6  -16    8     -1.94      0.00
    7  -16    8     -1.06      0.00
    8  -16    8     -2.67      0.00
   -6  -15    8      3.87      0.00
   -5  -15    8     -1.05      0.00
   -4  -15    8     -1.26      0.00
   -3  -15    8     -1.09      0.00
   -2  -15    8     -1.38      0.00
   -1  -15    8     -2.04      0.00
    0  -15    8     -1.03      0.00
    1  -15    8      1.73      0.00
    2  -15    8      0.07      0.00
    3  -15    8     -0.70      0.00
    4  -15    8      1.64      0.00
    5  -15    8     -0.15      0.00
    6  -15    8     -1.21      0.00
    7  -15    8      1.22      0.00
    8  -15    8      0.04      0.00
    9  -15    8      1.25      0.00
   -7  -14    8     -1.07      0.00
   -6  -14    8      0.82      0.00
   -5  -14    8     -4.46      0.00
   -4  -14    8     -2.19      0.00
   -3  -14    8      0.34      0.00
   -2  -14    8      1.41      0.00
   -1  -14    8      1.86      0.00
    0  -14    8      1.83      0.00
    1  -14    8      2.37      0.00
    2  -14    8     -1.07      0.00
    3  -14    8     -2.62      0.00
    4  -14    8      2.57      0.00
    5  -14    8      2.23      0.00
    6  -14    8     -0.10      0.00
    7  -14    8      2.95      0.00
    8  -14    8      0.64      0.00
    9  -14    8      0.76      0.00
   10  -14    8     -1.10      0.00
   -9  -13    8      0.80      0.00
   -8  -13    8      2.55      0.00
   -7  -13    8      3.28      0.00
   -6  -13    8      7.63      0.00
   -5  -13    8      2.28      0.00
   -4  -13    8      2.26      0.00
   -3  -13    8      1.56      0.00
   -2  -13    8     -2.17      0.00
   -1  -13    8     -2.76      0.00
    0  -13    8     -1.65      0.00
    1  -13    8      1.44      0.00
    2  -13    8     -1.27      0.00
    3  -13    8     -4.18      0.00
    4  -13    8     -1.65      0.00
    5  -13    8      1.12      0.00
    6  -13    8     -0.85      0.00
    7  -13    8      1.88      0.00
    8  -13    8     -0.81      0.00
    9  -13    8     -1.72      0.00
   10  -13    8     -3.37      0.00
   11  -13    8     -1.58      0.00
  -10  -12    8      1.57      0.00
   -9  -12    8     -0.90      0.00
   -8  -12    8     -2.15      0.00
   -7  -12    8     -3.38      0.00
   -6  -12    8     -0.38      0.00
   -5  -12    8      0.66      0.00
   -4  -12    8      2.18      0.00
   -3  -12    8     -0.41      0.00
   -2  -12    8     -3.76      0.00
   -1  -12    8     -3.96      0.00
    0  -12    8     -5.03      0.00
    1  -12    8     -2.56      0.00
    2  -12    8     -1.92      0.00
    3  -12    8     -1.28      0.00
    4  -12    8     -2.59      0.00
    5  -12    8     -0.35      0.00
    6  -12    8     -2.23      0.00
    7  -12    8     -2.36      0.00
    8  -12    8     -1.79      0.00
    9  -12    8     -1.76      0.00
   10  -12    8     -3.94      0.00
   11  -12    8     -4.16      0.00
   12  -12    8     -1.57      0.00
  -11  -11    8     -1.10      0.00
  -10  -11    8      0.24      0.00
   -9  -11    8     -3.08      0.00
   -8  -11    8     -2.88      0.00
   -7  -11    8     -0.40      0.00
   -6  -11    8     -1.04      0.00
   -5  -11    8     -1.86      0.00
   -4  -11    8     -0.87      0.00
   -3  -11    8     -0.46      0.00
   -2  -11    8      1.50      0.00
   -1  -11    8      1.81      0.00
    0  -11    8     -0.92      0.00
    1  -11    8      1.77      0.00
    2  -11    8      3.38      0.00
    3  -11    8      2.00      0.00
    4  -11    8     -0.98      0.00
    5  -11    8      0.53      0.00
    6  -11    8      0.78      0.00
    7  -11    8      0.09      0.00
    8  -11    8      1.10      0.00
    9  -11    8      0.23      0.00
   10  -11    8     -2.43      0.00
   11  -11    8     -1.18      0.00
   12  -11    8     -1.10      0.00
  -11  -10    8     -3.70      0.00
  -10  -10    8     -0.28      0.00
   -9  -10    8     -0.60      0.00
   -8  -10    8     -0.67      0.00
   -7  -10    8      1.44      0.00
   -6  -10    8     -1.50      0.00
   -5  -10    8     -1.99      0.00
   -4  -10    8      1.60      0.00
   -3  -10    8      3.35      0.00
   -2  -10    8      0.86      0.00
   -1  -10    8      1.94      0.00
    0  -10    8      2.49      0.00
    1  -10    8      2.84      0.00
    2  -10    8      1.84      0.00
    3  -10    8     -3.60      0.00
    4  -10    8     -1.73      0.00
    5  -10    8      3.10      0.00
    6  -10    8      3.29      0.00
    7  -10    8      3.87      0.00
    8  -10    8      4.19      0.00
    9  -10    8      4.66      0.00
   10  -10    8      1.69      0.00
   11  -10    8      0.24      0.00
   12  -10    8     -3.43      0.00
   13  -10    8     -5.19      0.00
  -12   -9    8     -0.67      0.00
  -11   -9    8      0.02      0.00
  -10   -9    8     -0.51      0.00
   -9   -9    8      2.20      0.00
   -8   -9    8      1.48      0.00
   -7   -9    8      1.30      0.00
   -6   -9    8      0.70      0.00
   -5   -9    8      1.11      0.00
   -4   -9    8      0.20      0.00
   -3   -9    8      4.96      0.00
   -2   -9    8      3.85      0.00
   -1   -9    8      5.15      0.00
    0   -9    8      3.21      0.00
    1   -9    8      1.46      0.00
    2   -9    8      6.26      0.00
    3   -9    8     -2.26      0.00
    4   -9    8     -1.18      0.00
    5   -9    8      1.23      0.00
    6   -9    8     -0.87      0.00
    7   -9    8      0.21      0.00
    8   -9    8     -1.57      0.00
    9   -9    8     -0.11      0.00
   10   -9    8      1.17      0.00
   11   -9    8      3.36      0.00
   12   -9    8      3.80      0.00
   13   -9    8      1.52      0.00
  -13   -8    8     -5.46      0.00
  -12   -8    8     -7.47      0.00
  -11   -8    8     -0.41      0.00
  -10   -8    8     -0.66      0.00
   -9   -8    8      1.20      0.00
   -8   -8    8     -0.90      0.00
   -7   -8    8     -1.76      0.00
   -6   -8    8     -3.62      0.00
   -5   -8    8     -3.19      0.00
   -4   -8    8     -4.17      0.00
   -3   -8    8      1.89      0.00
   -2   -8    8     -0.55      0.00
   -1   -8    8      0.48      0.00
    0   -8    8     -2.71      0.00
    1   -8    8     -9.27      0.00
    2   -8    8      5.93      0.00
    3   -8    8     -3.43      0.00
    4   -8    8      0.45      0.00
    5   -8    8     -1.89      0.00
    6   -8    8     -3.64      0.00
    7   -8    8      0.97      0.00
    8   -8    8      0.56      0.00
    9   -8    8      2.73      0.00
   10   -8    8      4.73      0.00
   11   -8    8      4.03      0.00
   12   -8    8      3.39      0.00
   13   -8    8      3.30      0.00
   14   -8    8      6.05      0.00
  -13   -7    8     -2.75      0.00
  -12   -7    8     -5.44      0.00
  -11   -7    8     -1.40      0.00
  -10   -7    8     -1.20      0.00
   -9   -7    8      1.99      0.00
   -8   -7    8     -1.87      0.00
   -7   -7    8     -1.74      0.00
   -6   -7    8     -2.08      0.00
   -5   -7    8     -3.03      0.00
   -4   -7    8     -5.52      0.00
   -3   -7    8      0.56      0.00
   -2   -7    8     -0.62      0.00
   -1   -7    8      0.60      0.00
    0   -7    8      2.02      0.00
    1   -7    8    -14.06      0.00
    2   -7    8     10.31      0.00
    3   -7    8     -6.90      0.00
    4   -7    8      0.01      0.00
    5   -7    8     -1.32      0.00
    6   -7    8     -3.54      0.00
    7   -7    8     -0.79      0.00
    8   -7    8     -1.79      0.00
    9   -7    8      1.86      0.00
   10   -7    8      4.13      0.00
   11   -7    8      1.30      0.00
   12   -7    8     -2.11      0.00
   13   -7    8     -2.54      0.00
   14   -7    8      1.66      0.00
  -14   -6    8      3.77      0.00
  -13   -6    8      0.39      0.00
  -12   -6    8     -2.31      0.00
  -11   -6    8     -2.97      0.00
  -10   -6    8     -2.97      0.00
   -9   -6    8      2.28      0.00
   -8   -6    8     -0.39      0.00
   -7   -6    8      2.53      0.00
   -6   -6    8      4.60      0.00
   -5   -6    8      3.95      0.00
   -4   -6    8     -0.33      0.00
   -3   -6    8      3.66      0.00
   -2   -6    8      3.04      0.00
   -1   -6    8      2.89      0.00
    0   -6    8     15.87      0.00
    1   -6    8    -13.74      0.00
    2   -6    8      7.99      0.00
    3   -6    8    -17.63      0.00
    4   -6    8     -9.84      0.00
    5   -6    8     -7.00      0.00
    6   -6    8     -7.86      0.00
    7   -6    8     -2.08      0.00
    8   -6    8     -2.66      0.00
    9   -6    8     -1.28      0.00
   10   -6    8      0.87      0.00
   11   -6    8      1.49      0.00
   12   -6    8     -1.89      0.00
   13   -6    8     -2.75      0.00
   14   -6    8      1.14      0.00
  -14   -5    8      1.65      0.00
  -13   -5    8     -0.84      0.00
  -12   -5    8      1.98      0.00
  -11   -5    8      1.33      0.00
  -10   -5    8     -2.45      0.00
   -9   -5    8     -1.26      0.00
   -8   -5    8     -4.10      0.00
   -7   -5    8      1.63      0.00
   -6   -5    8      4.91      0.00
   -5   -5    8      5.93      0.00
   -4   -5    8      1.32      0.00
   -3   -5    8      1.31      0.00
   -2   -5    8     -1.65      0.00
   -1   -5    8     -6.52      0.00
    0   -5    8     13.79      0.00
    1   -5    8    -14.45      0.00
    2   -5    8     11.84      0.00
    3   -5    8     -9.68      0.00
    4   -5    8     -1.55      0.00
    5   -5    8      3.69      0.00
    6   -5    8     -0.04      0.00
    7   -5    8      2.91      0.00
    8   -5    8      0.54      0.00
    9   -5    8     -0.91      0.00
   10   -5    8     -1.61      0.00
   11   -5    8     -0.22      0.00
   12   -5    8     -2.63      0.00
   13   -5    8     -0.89      0.00
   14   -5    8      4.08      0.00
  -14   -4    8      5.47      0.00
  -13   -4    8      5.18      0.00
  -12   -4    8      5.44      0.00
  -11   -4    8      1.65      0.00
  -10   -4    8     -2.34      0.00
   -9   -4    8     -1.61      0.00
   -8   -4    8     -5.09      0.00
   -7   -4    8      1.01      0.00
   -6   -4    8      3.17      0.00
   -5   -4    8     -0.54      0.00
   -4   -4    8     -7.40      0.00
   -3   -4    8     -8.70      0.00
   -2   -4    8    -12.37      0.00
   -1   -4    8    -16.57      0.00
    0   -4    8      0.78      0.00
    1   -4    8    -24.83      0.00
    2   -4    8      7.73      0.00
    3   -4    8     -0.29      0.00
    4   -4    8      8.99      0.00
    5   -4    8     14.53      0.00
    6   -4    8      8.45      0.00
    7   -4    8      8.44      0.00
    8   -4    8      4.21      0.00
    9   -4    8      1.16      0.00
   10   -4    8      0.34      0.00
   11   -4    8     -0.48      0.00
   12   -4    8     -5.01      0.00
   13   -4    8     -7.04      0.00
   14   -4    8     -2.52      0.00
  -15   -3    8     -6.29      0.00
  -14   -3    8     -2.83      0.00
  -13   -3    8     -3.44      0.00
  -12   -3    8     -0.39      0.00
  -11   -3    8     -0.72      0.00
  -10   -3    8     -1.49      0.00
   -9   -3    8      3.00      0.00
   -8   -3    8      1.02      0.00
   -7   -3    8      2.87      0.00
   -6   -3    8      3.72      0.00
   -5   -3    8     -1.82      0.00
   -4   -3    8     -7.42      0.00
   -3   -3    8     -7.35      0.00
   -2   -3    8     -7.99      0.00
   -1   -3    8     -6.30      0.00
    0   -3    8      3.84      0.00
    1   -3    8    -26.98      0.00
    2   -3    8     -0.44      0.00
    3   -3    8      0.85      0.00
    4   -3    8      5.25      0.00
    5   -3    8      8.56      0.00
    6   -3    8      0.91      0.00
    7   -3    8      0.36      0.00
    8   -3    8      0.89      0.00
    9   -3    8      1.97      0.00
   10   -3    8      3.90      0.00
   11   -3    8      0.43      0.00
   12   -3    8     -0.94      0.00
   13   -3    8     -2.98      0.00
   14   -3    8     -1.98      0.00
  -15   -2    8     -2.47      0.00
  -14   -2    8      1.12      0.00
  -13   -2    8     -1.59      0.00
  -12   -2    8      0.65      0.00
  -11   -2    8      2.11      0.00
  -10   -2    8      0.01      0.00
   -9   -2    8      0.27      0.00
   -8   -2    8     -3.31      0.00
   -7   -2    8     -0.65      0.00
   -6   -2    8      4.89      0.00
   -5   -2    8     -0.22      0.00
   -4   -2    8     -2.29      0.00
   -3   -2    8     -3.99      0.00
   -2   -2    8     -6.83      0.00
   -1   -2    8     -1.42      0.00
    0   -2    8     14.13      0.00
    1   -2    8     -8.37      0.00
    2   -2    8     -2.32      0.00
    3   -2    8     -3.79      0.00
    4   -2    8     -3.24      0.00
    5   -2    8      2.05      0.00
    6   -2    8     -4.65      0.00
    7   -2    8     -4.64      0.00
    8   -2    8     -1.40      0.00
    9   -2    8      1.41      0.00
   10   -2    8      4.96      0.00
   11   -2    8      3.59      0.00
   12   -2    8      2.50      0.00
   13   -2    8      0.39      0.00
   14   -2    8      1.64      0.00
  -15   -1    8     -0.78      0.00
  -14   -1    8      3.48      0.00
  -13   -1    8      1.44      0.00
  -12   -1    8      2.07      0.00
  -11   -1    8      2.24      0.00
  -10   -1    8     -0.76      0.00
   -9   -1    8      0.17      0.00
   -8   -1    8     -6.23      0.00
   -7   -1    8     -7.94      0.00
   -6   -1    8      2.89      0.00
   -5   -1    8      7.86      0.00
   -4   -1    8     10.51      0.00
   -3   -1    8     -5.09      0.00
   -2   -1    8    -21.25      0.00
   -1   -1    8    -20.99      0.00
    0   -1    8     -5.20      0.00
    1   -1    8     -2.81      0.00
    2   -1    8      6.58      0.00
    3   -1    8     10.03      0.00
    4   -1    8      3.75      0.00
    5   -1    8      5.25      0.00
    6   -1    8     -0.11      0.00
    7   -1    8     -0.57      0.00
    8   -1    8     -2.17      0.00
    9   -1    8      1.06      0.00
   10   -1    8      2.36      0.00
   11   -1    8      0.93      0.00
   12   -1    8     -4.76      0.00
   13   -1    8     -6.74      0.00
   14   -1    8     -0.24      0.00
  -15    0    8     -4.48      0.00
  -14    0    8     -1.97      0.00
  -13    0    8      1.23      0.00
  -12    0    8      3.02      0.00
  -11    0    8      2.22      0.00
  -10    0    8     -1.64      0.00
   -9    0    8      1.77      0.00
   -8    0    8     -3.09      0.00
   -7    0    8     -2.20      0.00
   -6    0    8      9.88      0.00
   -5    0    8     20.54      0.00
   -4    0    8     32.94      0.00
   -3    0    8     17.97      0.00
   -2    0    8     -7.26      0.00
   -1    0    8    -18.95      0.00
    0    0    8     -4.58      0.00
    1    0    8     16.75      0.00
    2    0    8     23.76      0.00
    3    0    8     17.68      0.00
    4    0    8      0.96      0.00
    5    0    8     -2.77      0.00
    6    0    8     -7.80      0.00
    7    0    8     -4.89      0.00
    8    0    8     -5.28      0.00
    9    0    8     -2.20      0.00
   10    0    8     -0.80      0.00
   11    0    8      1.08      0.00
   12    0    8     -4.93      0.00
   13    0    8     -9.00      0.00
   14    0    8     -1.19      0.00
  -15    1    8     -4.91      0.00
  -14    1    8     -6.66      0.00
  -13    1    8     -3.82      0.00
  -12    1    8     -1.97      0.00
  -11    1    8      2.58      0.00
  -10    1    8      0.37      0.00
   -9    1    8      4.19      0.00
   -8    1    8      0.04      0.00
   -7    1    8      1.57      0.00
   -6    1    8      3.47      0.00
   -5    1    8      6.66      0.00
   -4    1    8     23.62      0.00
   -3    1    8     19.58      0.00
   -2    1    8      8.69      0.00
   -1    1    8     -2.62      0.00
    0    1    8     -0.22      0.00
    1    1    8      1.37      0.00
    2    1    8    -10.37      0.00
    3    1    8    -18.33      0.00
    4    1    8    -27.66      0.00
    5    1    8    -21.91      0.00
    6    1    8    -13.46      0.00
    7    1    8     -4.41      0.00
    8    1    8      0.85      0.00
    9    1    8      1.14      0.00
   10    1    8      2.11      0.00
   11    1    8      2.27      0.00
   12    1    8     -1.21      0.00
   13    1    8     -3.57      0.00
   14    1    8      1.83      0.00
  -15    2    8      2.30      0.00
  -14    2    8      1.44      0.00
  -13    2    8      3.99      0.00
  -12    2    8     -2.80      0.00
  -11    2    8     -3.20      0.00
  -10    2    8     -8.18      0.00
   -9    2    8     -4.60      0.00
   -8    2    8     -6.12      0.00
   -7    2    8     -3.31      0.00
   -6    2    8     -2.29      0.00
   -5    2    8     -4.42      0.00
   -4    2    8      8.24      0.00
   -3    2    8      8.09      0.00
   -2    2    8     12.67      0.00
   -1    2    8      4.07      0.00
    0    2    8     -0.10      0.00
    1    2    8     -3.65      0.00
    2    2    8    -14.01      0.00
    3    2    8    -13.71      0.00
    4    2    8    -10.85      0.00
    5    2    8      1.22      0.00
    6    2    8     12.12      0.00
    7    2    8      7.13      0.00
    8    2    8      4.31      0.00
    9    2    8      0.16      0.00
   10    2    8      0.48      0.00
   11    2    8     -0.58      0.00
   12    2    8      0.84      0.00
   13    2    8      1.35      0.00
   14    2    8      4.37      0.00
  -15    3    8      4.66      0.00
  -14    3    8     -0.57      0.00
  -13    3    8      1.05      0.00
  -12    3    8     -5.45      0.00
  -11    3    8     -0.96      0.00
  -10    3    8     -2.49      0.00
   -9    3    8     -4.55      0.00
   -8    3    8     -6.45      0.00
   -7    3    8     -2.74      0.00
   -6    3    8      2.02      0.00
   -5    3    8      0.20      0.00
   -4    3    8      7.30      0.00
   -3    3    8      1.82      0.00
   -2    3    8      7.41      0.00
   -1    3    8      2.74      0.00
    0    3    8     -2.44      0.00
    1    3    8     -0.62      0.00
    2    3    8      3.84      0.00
    3    3    8     13.51      0.00
    4    3    8     16.33      0.00
    5    3    8     14.04      0.00
    6    3    8     13.39      0.00
    7    3    8      2.86      0.00
    8    3    8     -2.67      0.00
    9    3    8     -4.37      0.00
   10    3    8     -1.36      0.00
   11    3    8     -1.03      0.00
   12    3    8      0.62      0.00
   13    3    8      1.38      0.00
  -15    4    8      4.98      0.00
  -14    4    8      0.89      0.00
  -13    4    8      3.78      0.00
  -12    4    8     -0.50      0.00
  -11    4    8      0.34      0.00
  -10    4    8      0.48      0.00
   -9    4    8      0.84      0.00
   -8    4    8     -0.61      0.00
   -7    4    8      0.19      0.00
   -6    4    8      2.39      0.00
   -5    4    8      2.80      0.00
   -4    4    8     10.05      0.00
   -3    4    8      3.38      0.00
   -2    4    8      0.63      0.00
   -1    4    8     -5.83      0.00
    0    4    8     -9.26      0.00
    1    4    8     -4.34      0.00
    2    4    8      4.24      0.00
    3    4    8      8.32      0.00
    4    4    8      7.55      0.00
    5    4    8      4.52      0.00
    6    4    8      1.81      0.00
    7    4    8     -2.87      0.00
    8    4    8     -1.72      0.00
    9    4    8      0.06      0.00
   10    4    8     -1.54      0.00
   11    4    8     -2.68      0.00
   12    4    8     -1.77      0.00
   13    4    8     -0.38      0.00
  -15    5    8      3.53      0.00
  -14    5    8      0.24      0.00
  -13    5    8     -0.38      0.00
  -12    5    8     -0.25      0.00
  -11    5    8     -0.91      0.00
  -10    5    8     -2.90      0.00
   -9    5    8     -0.23      0.00
   -8    5    8     -0.36      0.00
   -7    5    8      2.60      0.00
   -6    5    8      2.46      0.00
   -5    5    8     -0.07      0.00
   -4    5    8      1.18      0.00
   -3    5    8     -1.60      0.00
   -2    5    8     -2.73      0.00
   -1    5    8     -9.41      0.00
    0    5    8     -8.90      0.00
    1    5    8     -5.09      0.00
    2    5    8      1.06      0.00
    3    5    8      0.12      0.00
    4    5    8     -1.91      0.00
    5    5    8     -3.08      0.00
    6    5    8     -3.83      0.00
    7    5    8     -2.51      0.00
    8    5    8      4.67      0.00
    9    5    8      6.09      0.00
   10    5    8     -0.94      0.00
   11    5    8     -6.40      0.00
   12    5    8     -8.70      0.00
   13    5    8     -6.78      0.00
  -15    6    8      2.10      0.00
  -14    6    8      2.01      0.00
  -13    6    8     -0.75      0.00
  -12    6    8      0.57      0.00
  -11    6    8     -2.15      0.00
  -10    6    8     -3.82      0.00
   -9    6    8     -1.51      0.00
   -8    6    8     -0.78      0.00
   -7    6    8      3.14      0.00
   -6    6    8      1.74      0.00
   -5    6    8      1.29      0.00
   -4    6    8     -0.90      0.00
   -3    6    8     -3.53      0.00
   -2    6    8      0.79      0.00
   -1    6    8     -1.46      0.00
    0    6    8      1.66      0.00
    1    6    8      0.71      0.00
    2    6    8      4.02      0.00
    3    6    8      0.94      0.00
    4    6    8     -1.64      0.00
    5    6    8     -2.19      0.00
    6    6    8     -1.19      0.00
    7    6    8     -0.54      0.00
    8    6    8      2.08      0.00
    9    6    8      0.75      0.00
   10    6    8      1.25      0.00
   11    6    8      0.14      0.00
   12    6    8      0.26      0.00
  -15    7    8     -2.29      0.00
  -14    7    8     -0.72      0.00
  -13    7    8     -2.65      0.00
  -12    7    8      2.77      0.00
  -11    7    8     -0.25      0.00
  -10    7    8      1.81      0.00
   -9    7    8      1.29      0.00
   -8    7    8      0.98      0.00
   -7    7    8      2.87      0.00
   -6    7    8     -0.64      0.00
   -5    7    8     -1.57      0.00
   -4    7    8     -1.27      0.00
   -3    7    8     -2.44      0.00
   -2    7    8      1.90      0.00
   -1    7    8      2.86      0.00
    0    7    8      7.52      0.00
    1    7    8      2.65      0.00
    2    7    8      3.64      0.00
    3    7    8      0.80      0.00
    4    7    8     -0.76      0.00
    5    7    8      0.56      0.00
    6    7    8      0.38      0.00
    7    7    8     -1.16      0.00
    8    7    8     -2.20      0.00
    9    7    8     -3.68      0.00
   10    7    8      5.94      0.00
   11    7    8      6.46      0.00
  -14    8    8      2.32      0.00
  -13    8    8     -3.08      0.00
  -12    8    8     -0.28      0.00
  -11    8    8     -2.19      0.00
  -10    8    8      2.51      0.00
   -9    8    8      0.70      0.00
   -8    8    8      0.39      0.00
   -7    8    8      0.03      0.00
   -6    8    8     -1.16      0.00
   -5    8    8     -5.35      0.00
   -4    8    8     -6.76      0.00
   -3    8    8     -6.37      0.00
   -2    8    8     -2.28      0.00
   -1    8    8      1.12      0.00
    0    8    8      3.04      0.00
    1    8    8     -2.60      0.00
    2    8    8     -1.47      0.00
    3    8    8     -3.26      0.00
    4    8    8     -5.41      0.00
    5    8    8     -0.83      0.00
    6    8    8      2.66      0.00
    7    8    8      3.01      0.00
    8    8    8      0.22      0.00
    9    8    8     -5.34      0.00
   10    8    8      0.11      0.00
   11    8    8      1.06      0.00
  -14    9    8      2.45      0.00
  -13    9    8      0.67      0.00
  -12    9    8     -1.96      0.00
  -11    9    8     -4.02      0.00
  -10    9    8      0.61      0.00
   -9    9    8      0.03      0.00
   -8    9    8      0.57      0.00
   -7    9    8      0.18      0.00
   -6    9    8      3.91      0.00
   -5    9    8      4.68      0.00
   -4    9    8      3.93      0.00
   -3    9    8      3.18      0.00
   -2    9    8      1.19      0.00
   -1    9    8      2.79      0.00
    0    9    8      1.74      0.00
    1    9    8     -1.39      0.00
    2    9    8      0.84      0.00
    3    9    8      2.66      0.00
    4    9    8      0.95      0.00
    5    9    8     -0.81      0.00
    6    9    8     -2.59      0.00
    7    9    8     -2.45      0.00
    8    9    8     -1.55      0.00
    9    9    8     -0.84      0.00
   10    9    8      0.90      0.00
  -13   10    8      7.04      0.00
  -12   10    8      4.73      0.00
  -11   10    8      0.98      0.00
  -10   10    8      3.11      0.00
   -9   10    8      4.55      0.00
   -8   10    8      3.23      0.00
   -7   10    8      3.04      0.00
   -6   10    8      2.04      0.00
   -5   10    8      5.19      0.00
   -4   10    8      4.75      0.00
   -3   10    8      4.79      0.00
   -2   10    8      1.94      0.00
   -1   10    8      2.37      0.00
    0   10    8      1.13      0.00
    1   10    8      1.93      0.00
    2   10    8      2.49      0.00
    3   10    8      2.77      0.00
    4   10    8      3.43      0.00
    5   10    8      0.95      0.00
    6   10    8     -4.87      0.00
    7   10    8     -7.10      0.00
    8   10    8     -8.93      0.00
    9   10    8     -7.18      0.00
  -13   11    8      4.05      0.00
  -12   11    8      1.44      0.00
  -11   11    8     -3.93      0.00
  -10   11    8     -3.58      0.00
   -9   11    8      0.19      0.00
   -8   11    8     -2.21      0.00
   -7   11    8      1.62      0.00
   -6   11    8     -4.51      0.00
   -5   11    8     -1.39      0.00
   -4   11    8     -0.94      0.00
   -3   11    8     -0.67      0.00
   -2   11    8     -2.20      0.00
   -1   11    8     -1.88      0.00
    0   11    8     -2.94      0.00
    1   11    8     -1.24      0.00
    2   11    8      1.20      0.00
    3   11    8      4.35      0.00
    4   11    8      5.74      0.00
    5   11    8      3.64      0.00
    6   11    8     -1.09      0.00
    7   11    8      1.67      0.00
    8   11    8      2.08      0.00
  -12   12    8      0.24      0.00
  -11   12    8     -0.70      0.00
  -10   12    8     -0.02      0.00
   -9   12    8      0.68      0.00
   -8   12    8     -1.56      0.00
   -7   12    8      7.03      0.00
   -6   12    8      2.46      0.00
   -5   12    8      1.75      0.00
   -4   12    8      0.10      0.00
   -3   12    8      0.84      0.00
   -2   12    8      0.90      0.00
   -1   12    8      1.53      0.00
    0   12    8      0.84      0.00
    1   12    8     -0.63      0.00
    2   12    8     -2.00      0.00
    3   12    8      0.86      0.00
    4   12    8      2.83      0.00
    5   12    8      1.16      0.00
    6   12    8     -1.32      0.00
    7   12    8      2.72      0.00
  -11   13    8      1.76      0.00
  -10   13    8      4.91      0.00
   -9   13    8      2.98      0.00
   -8   13    8     -0.74      0.00
   -7   13    8      1.04      0.00
   -6   13    8      0.91      0.00
   -5   13    8      1.97      0.00
   -4   13    8     -0.51      0.00
   -3   13    8     -3.08      0.00
   -2   13    8     -4.34      0.00
   -1   13    8     -0.92      0.00
    0   13    8      1.07      0.00
    1   13    8      1.41      0.00
    2   13    8     -0.99      0.00
    3   13    8     -3.28      0.00
    4   13    8     -1.11      0.00
    5   13    8     -0.17      0.00
    6   13    8     -2.46      0.00
  -10   14    8      1.47      0.00
   -9   14    8      2.73      0.00
   -8   14    8      1.97      0.00
   -7   14    8     -3.77      0.00
   -6   14    8     -0.82      0.00
   -5   14    8     -0.81      0.00
   -4   14    8     -1.92      0.00
   -3   14    8     -1.58      0.00
   -2   14    8     -3.72      0.00
   -1   14    8     -0.65      0.00
    0   14    8      2.08      0.00
    1   14    8      2.07      0.00
    2   14    8      3.17      0.00
    3   14    8      1.12      0.00
    4   14    8      1.14      0.00
    5   14    8      4.41      0.00
   -8   15    8      4.72      0.00
   -7   15    8     -2.17      0.00
   -6   15    8      5.60      0.00
   -5   15    8      4.46      0.00
   -4   15    8     -1.29      0.00
   -3   15    8     -0.43      0.00
   -2   15    8      0.54      0.00
   -1   15    8      1.54      0.00
    0   15    8      5.47      0.00
    1   15    8      0.31      0.00
    2   15    8     -2.41      0.00
    3   15    8     -0.48      0.00
   -5   16    8     -3.05      0.00
   -4   16    8     -4.81      0.00
   -3   16    8     -2.65      0.00
   -2   16    8      2.92      0.00
   -1   16    8      0.43      0.00
   -1  -17    9     -0.09      0.00
    0  -17    9      0.23      0.00
    1  -17    9     -0.69      0.00
    2  -17    9     -3.22      0.00
    3  -17    9     -0.58      0.00
    4  -17    9      0.32      0.00
    5  -17    9     -0.04      0.00
   -4  -16    9      4.97      0.00
   -3  -16    9      5.07      0.00
   -2  -16    9      2.06      0.00
   -1  -16    9      0.03      0.00
    0  -16    9     -0.36      0.00
    1  -16    9      1.37      0.00
    2  -16    9      1.40      0.00
    3  -16    9      1.26      0.00
    4  -16    9      2.97      0.00
    5  -16    9     -0.04      0.00
    6  -16    9      0.45      0.00
    7  -16    9      3.27      0.00
   -6  -15    9      1.95      0.00
   -5  -15    9     -4.67      0.00
   -4  -15    9     -3.78      0.00
   -3  -15    9     -1.88      0.00
   -2  -15    9     -0.22      0.00
   -1  -15    9     -1.90      0.00
    0  -15    9     -2.76      0.00
    1  -15    9     -1.94      0.00
    2  -15    9     -3.02      0.00
    3  -15    9     -5.78      0.00
    4  -15    9     -1.78      0.00
    5  -15    9     -2.88      0.00
    6  -15    9     -3.52      0.00
    7  -15    9      0.05      0.00
    8  -15    9     -1.39      0.00
    9  -15    9     -1.05      0.00
   -7  -14    9     -1.93      0.00
   -6  -14    9      3.04      0.00
   -5  -14    9     -5.23      0.00
   -4  -14    9     -6.22      0.00
   -3  -14    9     -5.31      0.00
   -2  -14    9     -2.71      0.00
   -1  -14    9     -1.70      0.00
    0  -14    9     -0.09      0.00
    1  -14    9      2.57      0.00
    2  -14    9      0.32      0.00
    3  -14    9     -2.01      0.00
    4  -14    9      1.27      0.00
    5  -14    9      1.84      0.00
    6  -14    9     -0.89      0.00
    7  -14    9      1.63      0.00
    8  -14    9     -0.43      0.00
    9  -14    9     -2.23      0.00
   10  -14    9     -6.16      0.00
   -9  -13    9     -0.76      0.00
   -8  -13    9     -4.48      0.00
   -7  -13    9     -5.95      0.00
   -6  -13    9      0.72      0.00
   -5  -13    9     -2.19      0.00
   -4  -13    9      0.74      0.00
   -3  -13    9      1.88      0.00
   -2  -13    9      1.41      0.00
   -1  -13    9     -0.22      0.00
    0  -13    9     -1.14      0.00
    1  -13    9      2.29      0.00
    2  -13    9      0.56      0.00
    3  -13    9     -1.32      0.00
    4  -13    9     -2.20      0.00
    5  -13    9      1.45      0.00
    6  -13    9      1.68      0.00
    7  -13    9      3.96      0.00
    8  -13    9      3.24      0.00
    9  -13    9     -0.03      0.00
   10  -13    9     -3.50      0.00
   11  -13    9     -3.67      0.00
  -10  -12    9      3.25      0.00
   -9  -12    9     -0.13      0.00
   -8  -12    9     -3.36      0.00
   -7  -12    9     -4.88      0.00
   -6  -12    9     -2.01      0.00
   -5  -12    9     -1.10      0.00
   -4  -12    9      2.28      0.00
   -3  -12    9     -1.02      0.00
   -2  -12    9     -2.04      0.00
   -1  -12    9      0.41      0.00
    0  -12    9      0.23      0.00
    1  -12    9      1.55      0.00
    2  -12    9      1.65      0.00
    3  -12    9      2.47      0.00
    4  -12    9     -0.39      0.00
    5  -12    9      0.66      0.00
    6  -12    9      0.46      0.00
    7  -12    9      0.04      0.00
    8  -12    9      3.85      0.00
    9  -12    9      3.87      0.00
   10  -12    9      1.15      0.00
   11  -12    9     -0.75      0.00
   12  -12    9     -1.52      0.00
  -11  -11    9     -5.74      0.00
  -10  -11    9     -0.95      0.00
   -9  -11    9     -0.07      0.00
   -8  -11    9     -0.28      0.00
   -7  -11    9      2.26      0.00
   -6  -11    9      1.37      0.00
   -5  -11    9     -1.89      0.00
   -4  -11    9     -1.19      0.00
   -3  -11    9     -3.61      0.00
   -2  -11    9     -4.45      0.00
   -1  -11    9     -2.57      0.00
    0  -11    9     -4.29      0.00
    1  -11    9     -3.03      0.00
    2  -11    9      0.06      0.00
    3  -11    9     -2.46      0.00
    4  -11    9     -3.06      0.00
    5  -11    9     -0.40      0.00
    6  -11    9      0.40      0.00
    7  -11    9     -0.33      0.00
    8  -11    9      2.01      0.00
    9  -11    9      2.71      0.00
   10  -11    9      0.30      0.00
   11  -11    9      1.07      0.00
   12  -11    9      0.45      0.00
  -11  -10    9     -0.79      0.00
  -10  -10    9      0.66      0.00
   -9  -10    9      3.56      0.00
   -8  -10    9      3.54      0.00
   -7  -10    9      5.87      0.00
   -6  -10    9      2.63      0.00
   -5  -10    9     -3.39      0.00
   -4  -10    9     -2.89      0.00
   -3  -10    9      1.51      0.00
   -2  -10    9      0.40      0.00
   -1  -10    9      3.41      0.00
    0  -10    9      3.35      0.00
    1  -10    9      2.73      0.00
    2  -10    9      5.11      0.00
    3  -10    9     -4.04      0.00
    4  -10    9     -3.70      0.00
    5  -10    9     -0.14      0.00
    6  -10    9     -1.25      0.00
    7  -10    9     -1.31      0.00
    8  -10    9     -1.84      0.00
    9  -10    9      0.70      0.00
   10  -10    9      0.03      0.00
   11  -10    9     -0.03      0.00
   12  -10    9     -2.15      0.00
   13  -10    9     -3.83      0.00
  -12   -9    9     -2.78      0.00
  -11   -9    9     -1.53      0.00
  -10   -9    9     -3.99      0.00
   -9   -9    9      0.62      0.00
   -8   -9    9      1.10      0.00
   -7   -9    9      2.34      0.00
   -6   -9    9      2.34      0.00
   -5   -9    9      1.57      0.00
   -4   -9    9     -1.77      0.00
   -3   -9    9      3.00      0.00
   -2   -9    9      4.40      0.00
   -1   -9    9      9.16      0.00
    0   -9    9      6.16      0.00
    1   -9    9      2.34      0.00
    2   -9    9      9.51      0.00
    3   -9    9     -1.27      0.00
    4   -9    9     -0.79      0.00
    5   -9    9     -2.20      0.00
    6   -9    9     -5.04      0.00
    7   -9    9     -3.14      0.00
    8   -9    9     -4.08      0.00
    9   -9    9     -1.70      0.00
   10   -9    9     -1.15      0.00
   11   -9    9     -0.53      0.00
   12   -9    9      0.15      0.00
   13   -9    9      0.07      0.00
  -13   -8    9     -0.50      0.00
  -12   -8    9     -4.24      0.00
  -11   -8    9      1.10      0.00
  -10   -8    9      0.54      0.00
   -9   -8    9      1.11      0.00
   -8   -8    9     -2.95      0.00
   -7   -8    9     -0.94      0.00
   -6   -8    9     -1.97      0.00
   -5   -8    9     -1.82      0.00
   -4   -8    9     -3.26      0.00
   -3   -8    9     -0.47      0.00
   -2   -8    9     -2.48      0.00
   -1   -8    9      1.52      0.00
    0   -8    9     -0.31      0.00
    1   -8    9     -8.99      0.00
    2   -8    9      6.38      0.00
    3   -8    9     -5.15      0.00
    4   -8    9      2.98      0.00
    5   -8    9      0.14      0.00
    6   -8    9     -2.01      0.00
    7   -8    9      0.97      0.00
    8   -8    9     -0.32      0.00
    9   -8    9      1.60      0.00
   10   -8    9      2.99      0.00
   11   -8    9      0.05      0.00
   12   -8    9     -3.71      0.00
   13   -8    9     -5.21      0.00
   14   -8    9     -2.80      0.00
  -13   -7    9      2.06      0.00
  -12   -7    9     -0.86      0.00
  -11   -7    9     -2.60      0.00
  -10   -7    9     -4.75      0.00
   -9   -7    9     -2.41      0.00
   -8   -7    9     -6.09      0.00
   -7   -7    9     -0.60      0.00
   -6   -7    9      2.11      0.00
   -5   -7    9      1.03      0.00
   -4   -7    9     -2.87      0.00
   -3   -7    9     -1.31      0.00
   -2   -7    9     -1.77      0.00
   -1   -7    9      3.03      0.00
    0   -7    9     10.24      0.00
    1   -7    9     -5.90      0.00
    2   -7    9     16.91      0.00
    3   -7    9     -3.99      0.00
    4   -7    9      1.85      0.00
    5   -7    9     -0.12      0.00
    6   -7    9     -1.46      0.00
    7   -7    9      2.12      0.00
    8   -7    9      0.68      0.00
    9   -7    9      2.59      0.00
   10   -7    9      5.01      0.00
   11   -7    9      2.54      0.00
   12   -7    9     -0.10      0.00
   13   -7    9      0.51      0.00
   14   -7    9      3.39      0.00
  -14   -6    9      1.57      0.00
  -13   -6    9      1.68      0.00
  -12   -6    9      4.36      0.00
  -11   -6    9      1.63      0.00
  -10   -6    9     -1.75      0.00
   -9   -6    9     -1.07      0.00
   -8   -6    9     -7.20      0.00
   -7   -6    9     -4.52      0.00
   -6   -6    9     -0.07      0.00
   -5   -6    9      2.92      0.00
   -4   -6    9     -1.01      0.00
   -3   -6    9     -2.43      0.00
   -2   -6    9     -5.57      0.00
   -1   -6    9     -6.83      0.00
    0   -6    9     10.09      0.00
    1   -6    9    -12.50      0.00
    2   -6    9     11.00      0.00
    3   -6    9    -10.81      0.00
    4   -6    9     -4.46      0.00
    5   -6    9     -2.41      0.00
    6   -6    9     -5.63      0.00
    7   -6    9     -1.67      0.00
    8   -6    9     -2.63      0.00
    9   -6    9     -3.10      0.00
   10   -6    9     -1.42      0.00
   11   -6    9     -0.08      0.00
   12   -6    9     -1.60      0.00
   13   -6    9     -0.47      0.00
   14   -6    9      4.22      0.00
  -14   -5    9      2.75      0.00
  -13   -5    9     -1.02      0.00
  -12   -5    9      2.74      0.00
  -11   -5    9      1.56      0.00
  -10   -5    9      0.30      0.00
   -9   -5    9      2.32      0.00
   -8   -5    9     -1.84      0.00
   -7   -5    9      0.71      0.00
   -6   -5    9      4.83      0.00
   -5   -5    9      8.94      0.00
   -4   -5    9      5.51      0.00
   -3   -5    9      0.72      0.00
   -2   -5    9     -6.90      0.00
   -1   -5    9    -15.85      0.00
    0   -5    9     -3.52      0.00
    1   -5    9    -29.32      0.00
    2   -5    9     -5.45      0.00
    3   -5    9    -17.83      0.00
    4   -5    9     -6.97      0.00
    5   -5    9      1.70      0.00
    6   -5    9     -0.24      0.00
    7   -5    9      3.15      0.00
    8   -5    9      2.31      0.00
    9   -5    9      1.51      0.00
   10   -5    9      0.76      0.00
   11   -5    9      2.56      0.00
   12   -5    9      0.80      0.00
   13   -5    9     -1.49      0.00
   14   -5    9      1.64      0.00
  -14   -4    9     -1.18      0.00
  -13   -4    9     -5.22      0.00
  -12   -4    9     -3.37      0.00
  -11   -4    9     -4.14      0.00
  -10   -4    9     -1.85      0.00
   -9   -4    9      3.71      0.00
   -8   -4    9     -0.16      0.00
   -7   -4    9      0.10      0.00
   -6   -4    9      4.08      0.00
   -5   -4    9      5.71      0.00
   -4   -4    9      4.54      0.00
   -3   -4    9      3.45      0.00
   -2   -4    9     -2.52      0.00
   -1   -4    9     -5.05      0.00
    0   -4    9      4.43      0.00
    1   -4    9    -22.14      0.00
    2   -4    9     -4.03      0.00
    3   -4    9    -10.21      0.00
    4   -4    9     -1.89      0.00
    5   -4    9      3.92      0.00
    6   -4    9     -2.22      0.00
    7   -4    9     -2.25      0.00
    8   -4    9     -3.95      0.00
    9   -4    9     -1.98      0.00
   10   -4    9      2.81      0.00
   11   -4    9      7.17      0.00
   12   -4    9      6.49      0.00
   13   -4    9     -0.12      0.00
   14   -4    9      0.72      0.00
  -15   -3    9     -1.32      0.00
  -14   -3    9     -1.10      0.00
  -13   -3    9     -4.68      0.00
  -12   -3    9     -1.34      0.00
  -11   -3    9      0.35      0.00
  -10   -3    9      0.43      0.00
   -9   -3    9      4.28      0.00
   -8   -3    9      0.21      0.00
   -7   -3    9     -3.31      0.00
   -6   -3    9     -2.30      0.00
   -5   -3    9     -5.66      0.00
   -4   -3    9     -5.87      0.00
   -3   -3    9     -3.44      0.00
   -2   -3    9     -2.71      0.00
   -1   -3    9      6.82      0.00
    0   -3    9     19.02      0.00
    1   -3    9     -1.29      0.00
    2   -3    9      9.08      0.00
    3   -3    9      5.99      0.00
    4   -3    9      5.36      0.00
    5   -3    9      6.89      0.00
    6   -3    9     -0.73      0.00
    7   -3    9     -3.22      0.00
    8   -3    9     -5.36      0.00
    9   -3    9     -5.19      0.00
   10   -3    9     -3.80      0.00
   11   -3    9     -4.26      0.00
   12   -3    9     -3.11      0.00
   13   -3    9     -3.91      0.00
   14   -3    9     -0.39      0.00
  -15   -2    9     -1.69      0.00
  -14   -2    9      2.92      0.00
  -13   -2    9      2.24      0.00
  -12   -2    9      5.29      0.00
  -11   -2    9      7.84      0.00
  -10   -2    9      4.97      0.00
   -9   -2    9      4.39      0.00
   -8   -2    9     -2.59      0.00
   -7   -2    9     -4.62      0.00
   -6   -2    9      0.70      0.00
   -5   -2    9     -0.69      0.00
   -4   -2    9      5.50      0.00
   -3   -2    9      4.95      0.00
   -2   -2    9     -1.89      0.00
   -1   -2    9     -1.81      0.00
    0   -2    9      6.94      0.00
    1   -2    9      2.72      0.00
    2   -2    9      5.74      0.00
    3   -2    9      3.31      0.00
    4   -2    9      1.15      0.00
    5   -2    9      5.74      0.00
    6   -2    9      2.47      0.00
    7   -2    9      1.03      0.00
    8   -2    9     -1.62      0.00
    9   -2    9     -1.84      0.00
   10   -2    9     -3.18      0.00
   11   -2    9     -3.63      0.00
   12   -2    9     -6.46      0.00
   13   -2    9     -7.46      0.00
   14   -2    9     -2.96      0.00
  -15   -1    9     -3.17      0.00
  -14   -1    9     -1.50      0.00
  -13   -1    9     -1.66      0.00
  -12   -1    9      1.15      0.00
  -11   -1    9      4.69      0.00
  -10   -1    9      2.22      0.00
   -9   -1    9      6.99      0.00
   -8   -1    9      1.58      0.00
   -7   -1    9     -4.33      0.00
   -6   -1    9     -0.32      0.00
   -5   -1    9      8.38      0.00
   -4   -1    9     29.65      0.00
   -3   -1    9     26.72      0.00
   -2   -1    9     10.45      0.00
   -1   -1    9     -5.30      0.00
    0   -1    9    -10.48      0.00
    1   -1    9     -4.18      0.00
    2   -1    9      6.10      0.00
    3   -1    9      9.13      0.00
    4   -1    9      4.04      0.00
    5   -1    9      4.98      0.00
    6   -1    9      3.74      0.00
    7   -1    9      5.92      0.00
    8   -1    9      2.27      0.00
    9   -1    9      3.51      0.00
   10   -1    9      2.67      0.00
   11   -1    9      4.43      0.00
   12   -1    9     -0.72      0.00
   13   -1    9     -2.14      0.00
   14   -1    9      2.60      0.00
  -15    0    9     -3.07      0.00
  -14    0    9     -5.38      0.00
  -13    0    9     -3.10      0.00
  -12    0    9     -2.54      0.00
  -11    0    9      0.24      0.00
  -10    0    9     -1.75      0.00
   -9    0    9      4.32      0.00
   -8    0    9     -1.15      0.00
   -7    0    9     -4.91      0.00
   -6    0    9     -2.48      0.00
   -5    0    9      7.43      0.00
   -4    0    9     34.39      0.00
   -3    0    9     39.38      0.00
   -2    0    9     29.56      0.00
   -1    0    9      7.80      0.00
    0    0    9      0.29      0.00
    1    0    9      8.38      0.00
    2    0    9     15.24      0.00
    3    0    9     10.08      0.00
    4    0    9     -1.50      0.00
    5    0    9     -4.37      0.00
    6    0    9     -8.79      0.00
    7    0    9     -6.47      0.00
    8    0    9     -4.99      0.00
    9    0    9     -2.87      0.00
   10    0    9     -0.78      0.00
   11    0    9      4.32      0.00
   12    0    9      1.59      0.00
   13    0    9     -1.30      0.00
   14    0    9      2.20      0.00
  -15    1    9      1.18      0.00
  -14    1    9     -0.55      0.00
  -13    1    9      4.26      0.00
  -12    1    9      0.25      0.00
  -11    1    9      0.46      0.00
  -10    1    9     -3.57      0.00
   -9    1    9     -1.43      0.00
   -8    1    9     -7.09      0.00
   -7    1    9     -9.51      0.00
   -6    1    9    -17.27      0.00
   -5    1    9    -22.34      0.00
   -4    1    9     -6.18      0.00
   -3    1    9      1.63      0.00
   -2    1    9      9.57      0.00
   -1    1    9      0.21      0.00
    0    1    9     -0.82      0.00
    1    1    9     -2.13      0.00
    2    1    9     -8.21      0.00
    3    1    9    -14.23      0.00
    4    1    9    -21.16      0.00
    5    1    9    -19.11      0.00
    6    1    9    -13.60      0.00
    7    1    9     -8.04      0.00
    8    1    9     -2.22      0.00
    9    1    9     -3.61      0.00
   10    1    9     -1.87      0.00
   11    1    9      0.75      0.00
   12    1    9     -0.37      0.00
   13    1    9     -1.86      0.00
   14    1    9     -0.83      0.00
  -15    2    9      4.64      0.00
  -14    2    9      4.01      0.00
  -13    2    9     10.10      0.00
  -12    2    9      3.26      0.00
  -11    2    9      2.20      0.00
  -10    2    9     -1.84      0.00
   -9    2    9     -2.05      0.00
   -8    2    9     -4.16      0.00
   -7    2    9     -2.89      0.00
   -6    2    9     -6.28      0.00
   -5    2    9    -13.37      0.00
   -4    2    9     -7.32      0.00
   -3    2    9     -8.17      0.00
   -2    2    9      2.99      0.00
   -1    2    9     -0.07      0.00
    0    2    9     -4.32      0.00
    1    2    9     -8.41      0.00
    2    2    9    -12.88      0.00
    3    2    9     -8.90      0.00
    4    2    9     -3.36      0.00
    5    2    9      3.54      0.00
    6    2    9     12.39      0.00
    7    2    9      9.69      0.00
    8    2    9      7.38      0.00
    9    2    9      2.76      0.00
   10    2    9      2.58      0.00
   11    2    9      2.53      0.00
   12    2    9      1.94      0.00
   13    2    9      2.53      0.00
  -15    3    9      3.04      0.00
  -14    3    9      0.49      0.00
  -13    3    9      2.41      0.00
  -12    3    9     -5.89      0.00
  -11    3    9     -4.28      0.00
  -10    3    9     -2.48      0.00
   -9    3    9     -3.82      0.00
   -8    3    9     -4.81      0.00
   -7    3    9     -2.25      0.00
   -6    3    9      1.11      0.00
   -5    3    9      2.56      0.00
   -4    3    9     13.36      0.00
   -3    3    9     11.16      0.00
   -2    3    9     13.59      0.00
   -1    3    9      9.29      0.00
    0    3    9      0.19      0.00
    1    3    9     -5.44      0.00
    2    3    9     -3.26      0.00
    3    3    9      6.88      0.00
    4    3    9     13.40      0.00
    5    3    9     11.76      0.00
    6    3    9     13.63      0.00
    7    3    9      9.92      0.00
    8    3    9      4.63      0.00
    9    3    9      0.96      0.00
   10    3    9      0.29      0.00
   11    3    9      1.02      0.00
   12    3    9     -1.40      0.00
   13    3    9     -1.64      0.00
  -15    4    9      1.00      0.00
  -14    4    9     -1.20      0.00
  -13    4    9      0.20      0.00
  -12    4    9     -1.67      0.00
  -11    4    9     -0.22      0.00
  -10    4    9      1.09      0.00
   -9    4    9      0.76      0.00
   -8    4    9     -0.75      0.00
   -7    4    9     -0.74      0.00
   -6    4    9     -2.98      0.00
   -5    4    9     -5.49      0.00
   -4    4    9      1.26      0.00
   -3    4    9      2.02      0.00
   -2    4    9      2.82      0.00
   -1    4    9     -1.66      0.00
    0    4    9     -4.05      0.00
    1    4    9     -4.13      0.00
    2    4    9      0.99      0.00
    3    4    9      3.89      0.00
    4    4    9      3.80      0.00
    5    4    9      0.51      0.00
    6    4    9     -2.46      0.00
    7    4    9     -6.39      0.00
    8    4    9     -6.57      0.00
    9    4    9     -3.18      0.00
   10    4    9     -3.20      0.00
   11    4    9     -0.63      0.00
   12    4    9     -0.91      0.00
   13    4    9      1.10      0.00
  -15    5    9      1.91      0.00
  -14    5    9      1.61      0.00
  -13    5    9     -1.31      0.00
  -12    5    9      0.33      0.00
  -11    5    9      1.13      0.00
  -10    5    9     -0.26      0.00
   -9    5    9     -1.65      0.00
   -8    5    9     -3.73      0.00
   -7    5    9      0.42      0.00
   -6    5    9      1.46      0.00
   -5    5    9      0.23      0.00
   -4    5    9     -2.23      0.00
   -3    5    9     -4.13      0.00
   -2    5    9     -1.16      0.00
   -1    5    9     -5.41      0.00
    0    5    9     -3.05      0.00
    1    5    9     -2.82      0.00
    2    5    9      1.33      0.00
    3    5    9      0.23      0.00
    4    5    9     -0.31      0.00
    5    5    9     -0.74      0.00
    6    5    9     -5.01      0.00
    7    5    9     -6.87      0.00
    8    5    9     -1.31      0.00
    9    5    9      3.94      0.00
   10    5    9      1.84      0.00
   11    5    9      1.11      0.00
   12    5    9     -0.84      0.00
  -15    6    9     -5.99      0.00
  -14    6    9     -5.55      0.00
  -13    6    9     -6.39      0.00
  -12    6    9      1.66      0.00
  -11    6    9      3.49      0.00
  -10    6    9      3.18      0.00
   -9    6    9     -0.22      0.00
   -8    6    9     -2.31      0.00
   -7    6    9      0.37      0.00
   -6    6    9     -0.51      0.00
   -5    6    9      0.73      0.00
   -4    6    9     -1.88      0.00
   -3    6    9     -4.17      0.00
   -2    6    9     -1.71      0.00
   -1    6    9     -3.48      0.00
    0    6    9      2.02      0.00
    1    6    9      0.20      0.00
    2    6    9      3.52      0.00
    3    6    9      1.18      0.00
    4    6    9     -0.62      0.00
    5    6    9      0.85      0.00
    6    6    9     -2.14      0.00
    7    6    9     -0.81      0.00
    8    6    9      2.44      0.00
    9    6    9      2.19      0.00
   10    6    9      3.44      0.00
   11    6    9      5.97      0.00
   12    6    9     10.27      0.00
  -15    7    9     -0.65      0.00
  -14    7    9      0.49      0.00
  -13    7    9     -2.00      0.00
  -12    7    9      4.07      0.00
  -11    7    9      3.52      0.00
  -10    7    9      5.95      0.00
   -9    7    9      3.33      0.00
   -8    7    9      4.15      0.00
   -7    7    9      5.85      0.00
   -6    7    9      4.11      0.00
   -5    7    9      1.02      0.00
   -4    7    9     -2.76      0.00
   -3    7    9     -3.77      0.00
   -2    7    9     -2.16      0.00
   -1    7    9     -0.77      0.00
    0    7    9      4.78      0.00
    1    7    9      1.04      0.00
    2    7    9      2.52      0.00
    3    7    9      0.67      0.00
    4    7    9     -2.08      0.00
    5    7    9      2.08      0.00
    6    7    9      1.72      0.00
    7    7    9      4.04      0.00
    8    7    9      2.42      0.00
    9    7    9     -4.80      0.00
   10    7    9     -3.05      0.00
   11    7    9     -1.96      0.00
  -14    8    9      5.98      0.00
  -13    8    9      3.03      0.00
  -12    8    9      0.98      0.00
  -11    8    9     -1.90      0.00
  -10    8    9      1.35      0.00
   -9    8    9      0.52      0.00
   -8    8    9      1.53      0.00
   -7    8    9      0.34      0.00
   -6    8    9      4.14      0.00
   -5    8    9      4.23      0.00
   -4    8    9      2.57      0.00
   -3    8    9      1.76      0.00
   -2    8    9      1.26      0.00
   -1    8    9      3.08      0.00
    0    8    9      3.63      0.00
    1    8    9     -0.83      0.00
    2    8    9     -1.09      0.00
    3    8    9     -1.91      0.00
    4    8    9     -5.99      0.00
    5    8    9     -2.83      0.00
    6    8    9      1.50      0.00
    7    8    9      8.11      0.00
    8    8    9     10.04      0.00
    9    8    9      4.24      0.00
   10    8    9      2.11      0.00
   11    8    9      1.40      0.00
  -14    9    9      1.07      0.00
  -13    9    9      3.43      0.00
  -12    9    9     -1.20      0.00
  -11    9    9     -4.54      0.00
  -10    9    9     -1.70      0.00
   -9    9    9     -0.26      0.00
   -8    9    9      0.59      0.00
   -7    9    9     -3.52      0.00
   -6    9    9     -2.04      0.00
   -5    9    9      0.36      0.00
   -4    9    9      0.54      0.00
   -3    9    9      1.78      0.00
   -2    9    9      1.63      0.00
   -1    9    9      4.87      0.00
    0    9    9      4.32      0.00
    1    9    9      1.66      0.00
    2    9    9     -0.63      0.00
    3    9    9      1.67      0.00
    4    9    9      4.78      0.00
    5    9    9      6.35      0.00
    6    9    9      3.84      0.00
    7    9    9      2.19      0.00
    8    9    9     -1.39      0.00
    9    9    9     -2.61      0.00
   10    9    9     -1.49      0.00
  -13   10    9      4.12      0.00
  -12   10    9      2.48      0.00
  -11   10    9     -0.40      0.00
  -10   10    9      2.51      0.00
   -9   10    9      4.43      0.00
   -8   10    9      3.00      0.00
   -7   10    9      0.96      0.00
   -6   10    9     -4.28      0.00
   -5   10    9     -1.51      0.00
   -4   10    9     -2.04      0.00
   -3   10    9     -0.68      0.00
   -2   10    9     -2.12      0.00
   -1   10    9     -2.44      0.00
    0   10    9     -3.36      0.00
    1   10    9     -1.73      0.00
    2   10    9     -2.25      0.00
    3   10    9     -1.47      0.00
    4   10    9      2.13      0.00
    5   10    9      4.78      0.00
    6   10    9      0.02      0.00
    7   10    9      0.75      0.00
    8   10    9     -1.85      0.00
    9   10    9     -2.60      0.00
  -13   11    9      2.41      0.00
  -12   11    9      2.16      0.00
  -11   11    9     -1.38      0.00
  -10   11    9     -0.24      0.00
   -9   11    9      0.17      0.00
   -8   11    9     -2.89      0.00
   -7   11    9      2.95      0.00
   -6   11    9     -0.59      0.00
   -5   11    9      3.40      0.00
   -4   11    9      1.91      0.00
   -3   11    9      0.64      0.00
   -2   11    9     -2.15      0.00
   -1   11    9     -2.13      0.00
    0   11    9     -1.15      0.00
    1   11    9     -2.18      0.00
    2   11    9     -5.38      0.00
    3   11    9     -4.14      0.00
    4   11    9     -0.90      0.00
    5   11    9      2.33      0.00
    6   11    9     -1.93      0.00
    7   11    9      2.18      0.00
    8   11    9      2.10      0.00
  -12   12    9     -2.49      0.00
  -11   12    9     -2.95      0.00
  -10   12    9      0.83      0.00
   -9   12    9      0.66      0.00
   -8   12    9     -2.89      0.00
   -7   12    9      2.24      0.00
   -6   12    9      0.43      0.00
   -5   12    9      0.75      0.00
   -4   12    9      0.09      0.00
   -3   12    9      0.77      0.00
   -2   12    9     -1.54      0.00
   -1   12    9     -1.62      0.00
    0   12    9      1.85      0.00
    1   12    9      3.85      0.00
    2   12    9      0.16      0.00
    3   12    9     -1.53      0.00
    4   12    9     -1.23      0.00
    5   12    9     -1.22      0.00
    6   12    9     -2.66      0.00
    7   12    9      3.71      0.00
  -11   13    9     -1.57      0.00
  -10   13    9      0.56      0.00
   -9   13    9      0.92      0.00
   -8   13    9      3.22      0.00
   -7   13    9      3.29      0.00
   -6   13    9      2.90      0.00
   -5   13    9     -1.16      0.00
   -4   13    9     -2.00      0.00
   -3   13    9     -2.03      0.00
   -2   13    9     -4.22      0.00
   -1   13    9     -3.29      0.00
    0   13    9     -1.01      0.00
    1   13    9      1.01      0.00
    2   13    9      0.77      0.00
    3   13    9     -1.15      0.00
    4   13    9     -0.14      0.00
    5   13    9      0.89      0.00
    6   13    9     -1.18      0.00
   -9   14    9      0.89      0.00
   -8   14    9      5.27      0.00
   -7   14    9     -1.24      0.00
   -6   14    9      2.73      0.00
   -5   14    9     -0.39      0.00
   -4   14    9     -0.13      0.00
   -3   14    9      1.56      0.00
   -2   14    9      0.58      0.00
   -1   14    9     -0.75      0.00
    0   14    9      1.63      0.00
    1   14    9      0.01      0.00
    2   14    9      0.34      0.00
    3   14    9     -0.34      0.00
    4   14    9     -2.82      0.00
   -8   15    9      0.50      0.00
   -7   15    9     -9.29      0.00
   -6   15    9     -2.66      0.00
   -5   15    9     -1.72      0.00
   -4   15    9     -4.46      0.00
   -3   15    9     -5.15      0.00
   -2   15    9     -0.42      0.00
   -1   15    9      0.09      0.00
    0   15    9      7.33      0.00
    1   15    9      3.72      0.00
    2   15    9     -1.14      0.00
   -4   16    9      0.54      0.00
   -3   16    9     -3.48      0.00
   -2   16    9     -0.90      0.00
   -1  -17   10      4.16      0.00
    0  -17   10      4.08      0.00
    1  -17   10      3.00      0.00
    2  -17   10      0.09      0.00
    3  -17   10     -1.91      0.00
    4  -17   10     -0.66      0.00
    5  -17   10     -2.22      0.00
   -4  -16   10     -0.61      0.00
   -3  -16   10      1.48      0.00
   -2  -16   10      4.04      0.00
   -1  -16   10      4.86      0.00
    0  -16   10      3.46      0.00
    1  -16   10      0.61      0.00
    2  -16   10     -0.62      0.00
    3  -16   10     -3.45      0.00
    4  -16   10     -0.98      0.00
    5  -16   10     -3.98      0.00
    6  -16   10     -3.94      0.00
    7  -16   10      1.97      0.00
   -6  -15   10      9.91      0.00
   -5  -15   10      3.88      0.00
   -4  -15   10      1.72      0.00
   -3  -15   10     -0.41      0.00
   -2  -15   10     -0.02      0.00
   -1  -15   10     -0.80      0.00
    0  -15   10      0.85      0.00
    1  -15   10      2.17      0.00
    2  -15   10      0.42      0.00
    3  -15   10     -2.40      0.00
    4  -15   10      0.46      0.00
    5  -15   10      1.69      0.00
    6  -15   10     -0.63      0.00
    7  -15   10      1.87      0.00
    8  -15   10      1.89      0.00
    9  -15   10      2.55      0.00
   -7  -14   10     -3.37      0.00
   -6  -14   10      2.61      0.00
   -5  -14   10     -2.45      0.00
   -4  -14   10     -0.85      0.00
   -3  -14   10     -0.77      0.00
   -2  -14   10     -0.36      0.00
   -1  -14   10     -0.19      0.00
    0  -14   10      3.47      0.00
    1  -14   10     10.17      0.00
    2  -14   10      6.46      0.00
    3  -14   10      2.45      0.00
    4  -14   10      0.63      0.00
    5  -14   10      3.99      0.00
    6  -14   10      2.34      0.00
    7  -14   10      3.19      0.00
    8  -14   10      3.16      0.00
    9  -14   10      2.53      0.00
   10  -14   10      0.05      0.00
   -9  -13   10      4.78      0.00
   -8  -13   10      4.66      0.00
   -7  -13   10      2.89      0.00
   -6  -13   10      7.33      0.00
   -5  -13   10      2.85      0.00
   -4  -13   10      4.10      0.00
   -3  -13   10      1.20      0.00
   -2  -13   10     -2.89      0.00
   -1  -13   10     -4.95      0.00
    0  -13   10     -5.02      0.00
    1  -13   10      1.52      0.00
    2  -13   10      0.84      0.00
    3  -13   10      0.34      0.00
    4  -13   10     -3.23      0.00
    5  -13   10      0.73      0.00
    6  -13   10      1.08      0.00
    7  -13   10      0.05      0.00
    8  -13   10      1.67      0.00
    9  -13   10     -0.18      0.00
   10  -13   10      0.94      0.00
   11  -13   10      2.53      0.00
  -10  -12   10      0.30      0.00
   -9  -12   10      0.01      0.00
   -8  -12   10     -2.54      0.00
   -7  -12   10     -4.14      0.00
   -6  -12   10     -2.52      0.00
   -5  -12   10     -2.01      0.00
   -4  -12   10      4.52      0.00
   -3  -12   10      1.48      0.00
   -2  -12   10     -4.00      0.00
   -1  -12   10     -3.46      0.00
    0  -12   10     -3.87      0.00
    1  -12   10     -1.00      0.00
    2  -12   10      0.99      0.00
    3  -12   10      0.80      0.00
    4  -12   10     -2.51      0.00
    5  -12   10     -2.12      0.00
    6  -12   10     -1.56      0.00
    7  -12   10     -3.31      0.00
    8  -12   10      0.81      0.00
    9  -12   10      1.23      0.00
   10  -12   10      1.00      0.00
   11  -12   10      0.84      0.00
   12  -12   10     -1.76      0.00
  -11  -11   10     -4.02      0.00
  -10  -11   10     -2.42      0.00
   -9  -11   10      0.22      0.00
   -8  -11   10     -1.34      0.00
   -7  -11   10      1.33      0.00
   -6  -11   10      1.94      0.00
   -5  -11   10     -3.29      0.00
   -4  -11   10     -2.12      0.00
   -3  -11   10      0.04      0.00
   -2  -11   10      1.23      0.00
   -1  -11   10      5.86      0.00
    0  -11   10      2.17      0.00
    1  -11   10      0.33      0.00
    2  -11   10      5.84      0.00
    3  -11   10      1.35      0.00
    4  -11   10     -0.27      0.00
    5  -11   10      0.40      0.00
    6  -11   10      0.58      0.00
    7  -11   10     -0.29      0.00
    8  -11   10      0.05      0.00
    9  -11   10      0.37      0.00
   10  -11   10     -0.83      0.00
   11  -11   10      0.49      0.00
   12  -11   10     -0.53      0.00
  -11  -10   10      2.13      0.00
  -10  -10   10      0.55      0.00
   -9  -10   10      2.88      0.00
   -8  -10   10     -0.30      0.00
   -7  -10   10      1.86      0.00
   -6  -10   10      4.38      0.00
   -5  -10   10      2.16      0.00
   -4  -10   10      0.10      0.00
   -3  -10   10      3.40      0.00
   -2  -10   10      0.87      0.00
   -1  -10   10      4.36      0.00
    0  -10   10      2.94      0.00
    1  -10   10      1.68      0.00
    2  -10   10      9.86      0.00
    3  -10   10      3.42      0.00
    4  -10   10      3.72      0.00
    5  -10   10      3.61      0.00
    6  -10   10      2.10      0.00
    7  -10   10      2.69      0.00
    8  -10   10      1.19      0.00
    9  -10   10      2.90      0.00
   10  -10   10      2.47      0.00
   11  -10   10      1.74      0.00
   12  -10   10     -1.33      0.00
   13  -10   10     -2.89      0.00
  -12   -9   10     -5.82      0.00
  -11   -9   10     -1.31      0.00
  -10   -9   10     -2.56      0.00
   -9   -9   10      1.07      0.00
   -8   -9   10     -1.52      0.00
   -7   -9   10     -2.43      0.00
   -6   -9   10     -3.53      0.00
   -5   -9   10      0.49      0.00
   -4   -9   10      0.09      0.00
   -3   -9   10      3.70      0.00
   -2   -9   10      2.68      0.00
   -1   -9   10      5.62      0.00
    0   -9   10      0.96      0.00
    1   -9   10     -3.36      0.00
    2   -9   10      7.81      0.00
    3   -9   10      1.59      0.00
    4   -9   10      7.84      0.00
    5   -9   10      4.89      0.00
    6   -9   10      1.30      0.00
    7   -9   10      0.72      0.00
    8   -9   10     -2.28      0.00
    9   -9   10     -2.64      0.00
   10   -9   10     -3.40      0.00
   11   -9   10     -3.32      0.00
   12   -9   10     -0.93      0.00
   13   -9   10      0.52      0.00
  -13   -8   10      1.69      0.00
  -12   -8   10     -2.90      0.00
  -11   -8   10     -0.60      0.00
  -10   -8   10     -0.04      0.00
   -9   -8   10     -0.10      0.00
   -8   -8   10     -6.09      0.00
   -7   -8   10     -2.37      0.00
   -6   -8   10     -3.82      0.00
   -5   -8   10     -3.13      0.00
   -4   -8   10     -3.10      0.00
   -3   -8   10     -1.75      0.00
   -2   -8   10     -5.94      0.00
   -1   -8   10     -3.34      0.00
    0   -8   10     -3.37      0.00
    1   -8   10    -11.38      0.00
    2   -8   10      4.88      0.00
    3   -8   10     -7.13      0.00
    4   -8   10      3.56      0.00
    5   -8   10      0.24      0.00
    6   -8   10     -2.84      0.00
    7   -8   10     -0.66      0.00
    8   -8   10     -0.23      0.00
    9   -8   10      2.23      0.00
   10   -8   10      4.48      0.00
   11   -8   10      1.73      0.00
   12   -8   10      1.30      0.00
   13   -8   10      2.77      0.00
  -13   -7   10      3.08      0.00
  -12   -7   10      5.33      0.00
  -11   -7   10      3.26      0.00
  -10   -7   10      2.22      0.00
   -9   -7   10      3.87      0.00
   -8   -7   10     -2.02      0.00
   -7   -7   10      0.77      0.00
   -6   -7   10      1.58      0.00
   -5   -7   10      1.16      0.00
   -4   -7   10     -1.29      0.00
   -3   -7   10     -1.39      0.00
   -2   -7   10     -4.79      0.00
   -1   -7   10     -3.26      0.00
    0   -7   10      4.96      0.00
    1   -7   10     -9.38      0.00
    2   -7   10     13.05      0.00
    3   -7   10     -4.82      0.00
    4   -7   10      0.91      0.00
    5   -7   10     -1.41      0.00
    6   -7   10     -4.58      0.00
    7   -7   10     -2.46      0.00
    8   -7   10     -4.10      0.00
    9   -7   10     -2.51      0.00
   10   -7   10      2.16      0.00
   11   -7   10      1.48      0.00
   12   -7   10      0.33      0.00
   13   -7   10      1.26      0.00
   14   -7   10      3.63      0.00
  -14   -6   10      2.32      0.00
  -13   -6   10     -0.32      0.00
  -12   -6   10      4.09      0.00
  -11   -6   10      1.70      0.00
  -10   -6   10      1.38      0.00
   -9   -6   10      4.58      0.00
   -8   -6   10      1.26      0.00
   -7   -6   10      1.47      0.00
   -6   -6   10      2.79      0.00
   -5   -6   10      7.11      0.00
   -4   -6   10      7.69      0.00
   -3   -6   10      5.43      0.00
   -2   -6   10     -0.62      0.00
   -1   -6   10     -5.21      0.00
    0   -6   10      7.20      0.00
    1   -6   10    -12.01      0.00
    2   -6   10      6.88      0.00
    3   -6   10    -10.99      0.00
    4   -6   10     -6.13      0.00
    5   -6   10     -3.70      0.00
    6   -6   10     -5.53      0.00
    7   -6   10     -1.08      0.00
    8   -6   10     -2.11      0.00
    9   -6   10     -3.41      0.00
   10   -6   10     -3.56      0.00
   11   -6   10     -1.99      0.00
   12   -6   10     -2.44      0.00
   13   -6   10     -2.82      0.00
   14   -6   10      1.70      0.00
  -14   -5   10      6.45      0.00
  -13   -5   10     -0.28      0.00
  -12   -5   10      1.46      0.00
  -11   -5   10     -1.70      0.00
  -10   -5   10     -1.09      0.00
   -9   -5   10      3.91      0.00
   -8   -5   10      2.54      0.00
   -7   -5   10      2.24      0.00
   -6   -5   10      2.77      0.00
   -5   -5   10      5.38      0.00
   -4   -5   10      8.28      0.00
   -3   -5   10      8.23      0.00
   -2   -5   10      4.67      0.00
   -1   -5   10      2.65      0.00
    0   -5   10     12.16      0.00
    1   -5   10     -7.82      0.00
    2   -5   10      6.70      0.00
    3   -5   10     -7.28      0.00
    4   -5   10     -2.15      0.00
    5   -5   10      3.37      0.00
    6   -5   10      2.29      0.00
    7   -5   10      4.18      0.00
    8   -5   10      0.10      0.00
    9   -5   10     -0.78      0.00
   10   -5   10     -2.81      0.00
   11   -5   10     -0.82      0.00
   12   -5   10     -0.04      0.00
   13   -5   10     -3.43      0.00
[truncated: 929,128 more chars]
